# Supplementary material for: Comprehensive and accurate tracking of carbon origin of LC-tandem mass spectrometry collisional fragments for 13C-MFA
Source: Anal Bioanal Chem. 2017 Jan 23;409(9):2309–26. doi: 10.1007/s00216-016-0174-9 (PMC5477699; doi:10.1007/s00216-016-0174-9)
Supplement: Supplementary file 3 — (TAR 5.69 mb) [file 216_2016_174_MOESM3_ESM.zip]

Archive with 5 entries (4 files):
- 216_2016_174_MOESM3_ESM/
- 216_2016_174_MOESM3_ESM/S7-MetaboliteMassSpectra.pdf
- 216_2016_174_MOESM3_ESM/S8-ComputeNaturalIsotopicAbundance_MSMS.m
- 216_2016_174_MOESM3_ESM/SuppInfo_S1_S2_S3_S4_S5.xlsx
- 216_2016_174_MOESM3_ESM/S6-TricarboxylicAcids_Labeling_Data.xlsx
