# Supplementary material for: Comprehensive and accurate tracking of carbon origin of LC-tandem mass spectrometry collisional fragments for 13C-MFA
Source: Anal Bioanal Chem. 2017 Jan 23;409(9):2309–26. doi: 10.1007/s00216-016-0174-9 (PMC5477699; doi:10.1007/s00216-016-0174-9)
Supplement: Supplementary file 3 — (TAR 5.69 mb) [file 216_2016_174_MOESM3_ESM.zip › 216_2016_174_MOESM3_ESM/S8-ComputeNaturalIsotopicAbundance_MSMS.m]

%% Compute Natural Isotope Peaks for on MS/MS for selectively labeled species


MC=[989300e-6;0.0107;0];
ML=[0.01;0.99;0];
MH=[999885e-6;0.000115;0];
MO=[997570e-6;0.00038;0.00205];
MN=[996320e-6;0.00368;0];
MP=[1;0;0];

% Natural Isotopic Distribution according to van Winden et al., 2002 (DOI: 10.1002/bit.10393)
% "ML" represents the isotopic purity of the label according to
% manufacturer information


%Exemparily: Metabolite: Citrate, Isotpoic species: 1-13C, fragment: m/Z 111
%AssumedOrigin: [2,3,4,5,6]; 


Metabolitestring='HOOCCHHCOHCOOHCHHLOO';
%Metabolitestring%%%%H,O,O,C,C,H,H,C,O,H,C,O,O,H,C,H,H,C,O,O';
NeutralLoss=logical([1,1,0,0,0,1,1,0,1,1,0,0,0,0,0,0,0,1,1,1]);

%% Compute M0>m0 for selectively labeled species

% Initialize Variables
M0=0;
Prod=1;

for i=1:length(Metabolitestring)
    
    switch Metabolitestring(i)
    
        case 'C'
            Prod=Prod*MC(1);
        case 'H'
            Prod=Prod*MH(1);
        case 'N'
            Prod=Prod*MN(1);
        case 'O'
            Prod=Prod*MO(1);
        case 'L'
            Prod=Prod*ML(1); 
        case 'P'
            Prod=Prod*MP(1);
    end

end

M0=Prod;


% Compute M1>m0 and M1>m1 traces for selectively labeled species

M1m0=0;
M1m1=0;

for i=1:length(Metabolitestring)
    
    Prod=1;
    
    switch Metabolitestring(i)
    
        case 'C'
            Prod=Prod*MC(2);
        case 'H'
            Prod=Prod*MH(2);
        case 'N'
            Prod=Prod*MN(2);
        case 'O'
            Prod=Prod*MO(2);
        case 'L'
            Prod=Prod*ML(2);
        case 'P'
            Prod=Prod*MP(2);
    end
    
    % Initialize the remaining indicees to be all indicees
    RemInd=1:length(Metabolitestring);
    
    % look at all indicees except the current one
    RemInd(RemInd==i)=[];

    
    for j=RemInd
        
           switch Metabolitestring(j)
    
                case 'C'
                        Prod=Prod*MC(1);
                case 'H'
                        Prod=Prod*MH(1);
                case 'N'
                        Prod=Prod*MN(1);
                case 'O'
                        Prod=Prod*MO(1);
                case 'L'
                        Prod=Prod*ML(1);
                case 'P'
                        Prod=Prod*MP(1);
           end
        
    end
    
    if NeutralLoss(i) %Has the current Isotopomer a label within the neutral loss moiety?
            M1m0=M1m0+Prod;
    else
            M1m1=M1m1+Prod;
    end
end

% Compute M+2 Mass Traces for selectively Labeled Species
%First all contribution from pairs of single mass shifts are computed, then
%the contribution of single atoms with double mass shift
M2m0=0;
M2m1=0;
M2m2=0;
    
for i=1:length(Metabolitestring)-1
    
    for j=i+1:length(Metabolitestring)
    
        Prod=1;
        
            switch Metabolitestring(i)
    
            case 'C'
                Prod=Prod*MC(2);
            case 'H'
                Prod=Prod*MH(2);
            case 'N'
                Prod=Prod*MN(2);
            case 'O'
                Prod=Prod*MO(2);
            case 'L'
                Prod=Prod*ML(2);
            case 'P'
                Prod=Prod*MP(2);
            end
        
          switch Metabolitestring(j)
    
            case 'C'
            Prod=Prod*MC(2);
            case 'H'
            Prod=Prod*MH(2);
            case 'N'
            Prod=Prod*MN(2);
            case 'O'
            Prod=Prod*MO(2);
            case 'L'
            Prod=Prod*ML(2);
            case 'P'
            Prod=Prod*MP(2);
          end
        
         
          % Initialize the reminaing indicees to be all indicees
          RemInd=1:length(Metabolitestring);
    
          % look at all indicees except the current one
          RemInd(RemInd==i | RemInd==j)=[]; 

          
                for k=RemInd
        
                    switch Metabolitestring(k)
    
                    case 'C'
                        Prod=Prod*MC(1);
                    case 'H'
                        Prod=Prod*MH(1);
                    case 'N'
                        Prod=Prod*MN(1);
                    case 'O'
                        Prod=Prod*MO(1);
                    case 'L'
                        Prod=Prod*ML(1);
                    case 'P'
                        Prod=Prod*MP(1);
                    end
        
                end
      
      if (NeutralLoss(i) && NeutralLoss(j))          
               M2m0=M2m0+Prod;
      elseif ((NeutralLoss(i) || NeutralLoss(j)) && ~(NeutralLoss(i) && NeutralLoss(j)))       
               M2m1=M2m1+Prod;         
      else %if neither atom is contained in the neutral loss, it contributes to the doubly labeled
           M2m2=M2m2+Prod;
      end 
      
    end 
    
   
end 

%Compute the contribution to M+2 mass traces due to atoms with mass shift of 2

for i=1:length(Metabolitestring)
    
    Prod=1;
    
    switch Metabolitestring(i)
    
        case 'C'
            Prod=Prod*MC(3);
        case 'H'
            Prod=Prod*MH(3);
        case 'N'
            Prod=Prod*MN(3);
        case 'O'
            Prod=Prod*MO(3);
        case 'L'
            Prod=Prod*ML(3);
        case 'P'
            Prod=Prod*MP(3);   
    end
    
   % Initialize the reminaing indicees to be all indicees
    RemInd=1:length(Metabolitestring);
    
    % look at all indicees except the current one
    RemInd(RemInd==i)=[];
   
    
    for j=RemInd
        
           switch Metabolitestring(j)
    
                case 'C'
                        Prod=Prod*MC(1);
                case 'H'
                        Prod=Prod*MH(1);
                case 'N'
                        Prod=Prod*MN(1);
                case 'O'
                        Prod=Prod*MO(1);
                case 'L'
                        Prod=Prod*ML(1);
                case 'P'
                        Prod=Prod*MP(1); 
           end
        
    end
    
    if NeutralLoss(i)
            M2m0=M2m0+Prod;
    else
            M2m2=M2m2+Prod;
    end
end
