# Supplementary material for: Comprehensive and accurate tracking of carbon origin of LC-tandem mass spectrometry collisional fragments for 13C-MFA
Source: Anal Bioanal Chem. 2017 Jan 23;409(9):2309–26. doi: 10.1007/s00216-016-0174-9 (PMC5477699; doi:10.1007/s00216-016-0174-9)
Supplement: Supplementary file 3 — (TAR 5.69 mb) [file 216_2016_174_MOESM3_ESM.zip › 216_2016_174_MOESM3_ESM/SuppInfo_S1_S2_S3_S4_S5.xlsx]

## Sheet: S1
		Color legend							Discrepance to the study of Rühl et al., 2012 (either number of carbon atoms or carbon origin)
									Proposed elemental composition of fragment based on exact mass annotation
			elemental composition in red font						Matching elemental composition to exact mass but chemically implausible
			1000						Fragment exceeding 3% intensity relative to the most intense peak in a CID product ion spectrum
			elemental composition in orange font						integral mass peak composed of two exact mass peaks
Metabolite	Adduct	Parent ion	Elemental composition of parent ion						Product ion (TQMS)	Product ion is intense (>=3% of Product ion spectrum intensity)	Index of possible elemental composition
											1						2						3						4						5						6						7
			C	H	N	O	P	S			C	H	N	O	P	S	C	H	N	O	P	S	C	H	N	O	P	S	C	H	N	O	P	S	C	H	N	O	P	S	C	H	N	O	P	S	C	H	N
			12	1.00782	14.0031	15.9949	30.9738	31.9721			12	1.00782	14.0031	15.9949	30.9738	31.9721	12	1.00782	14.0031	15.9949	30.9738	31.9721	12	1.00782	14.0031	15.9949	30.9738	31.9721	12	1.00782	14.0031	15.9949	30.9738	31.9721	12	1.00782	14.0031	15.9949	30.9738	31.9721	12	1.00782	14.0031	15.9949	30.9738	31.9721	12	1.00782	14.0031
Glucose 6-phosphate	[M-H]-	259	6	12		9	1		59		0	12	0	1	1	0	1	0	0	1	1	0	2	3	0	2	0	0	2	4	0	0	1	0	3	7	0	1	0	0	4	11	0	0	0	0
									63		0	0	0	2	1	0	1	3	0	3	0	0	1	4	0	1	1	0	2	7	0	2	0	0	2	8	0	0	1	0	3	11	0	1		0	5	3	0
									71		0	8	0	2	1	0	1	11	0	3	0	0	1	12	0	1	1	0	2	0	0	1	1	0	3	3	0	2	0	0	3	4	0	0	1	0	4	7	0
									79	1	0	0	0	3	1	0	1	3	0	4	0	0	1	4	0	2	1	0	2	7	0	3	0	0	2	8	0	1	1	0	3	11	0	2	0	0	3	12	0
									97	1	0	2	0	4	1	0	1	5	0	5	0	0	1	6	0	3	1	0	2	9	0	4	0	0	2	10	0	2	1	0	4	1	0	3	0	0	4	2	0
									101		0	6	0	4	1	0	1	9	0	5	0	0	1	10	0	3	1	0	3	1	0	4	0	0	3	2	0	2	1	0	4	5	0	3	0	0	4	6	0
									139	1	0	12	0	6	1	0	1	0	0	6	1	0	2	3	0	7	0	0	2	4	0	5	1	0	3	7	0	6	0	0	3	8	0	4	1	0	4	11	0
									169	1	0	10	0	8	1	0	2	1	0	9	0	0	2	2	0	7	1	0	3	5	0	8	0	0	3	6	0	6	1	0	4	9	0	7	0	0	4	10	0
									199		1	12	0	9	1	0	2	0	0	9	1	0	3	4	0	8	1	0	4	7	0	9		0	4	8	0	7	1	0	5	11	0	8	0	0	5	12	0
									223		3	12	0	9	1	0	4	0	0	9	1	0	5	4	0	8	1	0	6	7	0	9	0	0	6	8	0	7	1	0
									241		5	6	0	9	1	0	6	10	0	8	1
Glucose 1-phosphate	[M-H]-	259	6	12		9	1		63		0	0	0	2	1	0	1	3	0	3	0	0	1	4	0	1	1	0	2	7	0	2	0	0	2	8	0	0	1	0	3	11	0	1		0	5	3	0
									79		0	0	0	3	1	0	1	3	0	4	0	0	1	4	0	2	1	0	2	7	0	3	0	0	2	8	0	1	1	0	3	11	0	2	0	0	3	12	0
									97		0	2	0	4	1	0	1	5	0	5	0	0	1	6	0	3	1	0	2	9	0	4	0	0	2	10	0	2	1	0	4	1	0	3	0	0	4	2	0
									139		0	12	0	6	1	0	1	0	0	6	1	0	2	3	0	7	0	0	2	4	0	5	1	0	3	7	0	6	0	0	3	8	0	4	1	0	4	11	0
									241		5	6	0	9	1	0	6	10	0	8	1
Fructose 6-phosphate	[M-H]-	259	6	12		9	1		63		0	0	0	2	1	0	1	3	0	3	0	0	1	4	0	1	1	0	2	7	0	2	0	0	2	8	0	0	1	0	3	11	0	1	0	0	5	3	0
									71		0	8	0	2	1	0	1	11	0	3	0	0	1	12	0	1	1	0	2	0	0	1	1	0	3	3	0	2	0	0	3	4	0	0	1	0	4	7	0
									79	1	0	0	0	3	1	0	1	3	0	4	0	0	1	4	0	2	1	0	2	7	0	3	0	0	2	8	0	1	1	0	3	11	0	2	0	0	3	12	0
									97	1	0	2	0	4	1	0	1	5	0	5	0	0	1	6	0	3	1	0	2	9	0	4	0	0	2	10	0	2	1	0	4	1	0	3	0	0	4	2	0
									101		0	6	0	4	1	0	1	9	0	5	0	0	1	10	0	3	1	0	3	1	0	4	0	0	3	2	0	2	1	0	4	5	0	3	0	0	4	6	0
									139	1	0	12	0	6	1	0	1	0	0	6	1	0	2	3	0	7	0	0	2	4	0	5	1	0	3	7	0	6	0	0	3	8	0	4	1	0	4	11	0
									169	1	0	10	0	8	1	0	2	1	0	9	0	0	2	2	0	7	1	0	3	5	0	8	0	0	3	6	0	6	1	0	4	9	0	7	0	0	4	10	0
									199		1	12	0	9	1	0	2	0	0	9	1	0	3	4	0	8	1	0	4	7	0	9	0	0	4	8	0	7	1	0	5	11	0	8	0	0	5	12	0
									223		3	12	0	9	1	0	4	0	0	9	1	0	5	4	0	8	1	0	6	7	0	9	0	0	6	8	0	7	1	0
Fructose 1-phosphate	[M-H]-	259	6	12		9	1		79		0	0	0	3	1	0	1	3	0	4	0	0	1	4	0	2	1	0	2	7	0	3	0	0	2	8	0	1	1	0	3	11	0	2	0	0	3	12	0
									97		0	2	0	4	1	0	1	5	0	5	0	0	1	6	0	3	1	0	2	9	0	4	0	0	2	10	0	2	1	0	4	1	0	3	0	0	4	2	0
									169		0	10	0	8	1	0	2	1	0	9	0	0	2	2	0	7	1	0	3	5	0	8	0	0	3	6	0	6	1	0	4	9	0	7	0	0	4	10	0
Fructose 1,6-bisphosphate	[M-H]-	339	6	13		12	2		63		0	0	0	2	1	0	0	1	0	0	2	0	1	3	0	3	0	0	1	4	0	1	1	0	2	7	0	2	0	0	2	8	0	0	0	1	3	11	0
									79	1	0	0	0	3	1	0	0	1	0	1	2	0	1	3	0	4	0	0	1	4	0	2	1	0	1	5	0	0	2	0	2	7	0	1	1	0	3	11	0
									87		0	8	0	3	1	0	0	9	0	1	2	0	1	11	0	4	0	0	1	12	0	2	1	0	1	13	0	0	2	0	2	0	0	2	1	0	2	1	0
									97	1	0	2	0	4	1	0	0	3	0	2	2	0	1	5	0	5	0	0	1	6	0	3	1	0	1	7	0	1	2	0	2	9	0	4	0	0	2	10	0
									139		0	12	0	6	1	0	0	13	0	4	2	0	1	0	0	6	1	0	1	1	0	4	2	0	2	3	0	7	0	0	2	4	0	5	1	0	2	5	0
									151	1	0	8	0	7	1	0	0	9	0	5	2	0	1	11	0	8	0	0	1	12	0	6	1	0	1	13	0	4	2	0	2	0	0	6	1	0	2	1	0
									159	1	0	0	0	8	1	0	0	1	0	6	2	0	1	3	0	9	0	0	1	4	0	7	1	0	1	5	0	5	2	0	2	7	0	8	0	0	2	8	0
									169		0	10	0	8	1	0	0	11	0	6	2	0	1	13	0	9	0	0	2	1	0	9	0	0	2	2	0	7	1	0	2	3	0	5	2	0	3	5	0
									177	1	0	2	0	9	1	0	0	3	0	7	2	0	1	5	0	10	0	0	1	6	0	8	1	0	1	7	0	6	2	0	2	9	0	9	0	0	2	10	0
									195		0	4	0	10	1	0	0	5	0	8	2	0	1	7	0	11	0	0	1	8	0	9	1	0	1	9	0	7	2	0	2	11	0	10	0	0	2	12	0
									205		1	1	0	12	0	0	1	2	0	10	1	0	1	3	0	8	2	0	2	5	0	11	0	0	2	6	0	9	1	0	2	7	0	7	2	0	3	9	0
									223		0	0	0	12	1	0	0	1	0	10	2	0	1	4	0	11	1	0	1	5	0	9	2	0	2	7	0	12	0	0	2	8	0	10	1	0	2	9	0
									241	1	0	3	0	11	2	0	1	6	0	12	1	0	1	7	0	10	2	0	2	10	0	11	1	0	2	11	0	9	2	0	3	12	0	12	0	0	4	1	0
									249		0	11	0	11	2	0	2	2	0	12	1	0	2	3	0	10	2	0	3	6	0	11	1	0	3	7	0	9	2	0	4	9	0	12	0	0	4	10	0
									267		0	13	0	12	2	0	1	1	0	12	2	0	2	5	0	11	2	0	3	8	0	12	1	0	3	9	0	10	2	0	4	12	0	11	1	0	4	13	0
									321		5	7	0	12	2	0	6	11	0	11	2	0
6-Phosphogluconate	[M-H]-	275	6	12		10	1		41		0	10	0	0	1	0	2	1	0	1	0	0	3	5	0	0	0	0
									57		0	10	0	1	1	0	2	1	0	2	0	0	2	2	0	0	1	0	3	5	0	1	0	0	4	9	0	0	0	0
									57		0	10	0	1	1	0	2	1	0	2	0	0	2	2	0	0	1	0	3	5	0	1	0	0	4	9	0	0	0	0
									59	1	0	12	0	1	1	0	1	0	0	1	1	0	2	3	0	2	0	0	2	4	0	0	1	0	3	7	0	1	0	0	4	11	0	0	0	0
									63		0	0	0	2	1	0	1	3	0	3	0	0	1	4	0	1	1	0	2	7	0	2	0	0	2	8	0	0	1	0	3	11	0	1	0	0	5	3	0
									69		0	6	0	2	1	0	1	9	0	3	0	0	1	10	0	1	1	0	3	1	0	2	0	0	3	2	0	0	1	0	4	5	0	1	0	0	5	9	0
									71		0	8	0	2	1	0	1	11	0	3	0	0	1	12	0	1	1	0	2	0	0	1	1	0	3	3	0	2	0	0	3	4	0	0	1	0	4	7	0
									73		0	10	0	2	1	0	2	1	0	3	0	0	2	2	0	1	1	0	3	5	0	2	0	0	3	6	0	0	1	0	4	9	0	1	0	0	6	1	0
									73		0	10	0	2	1	0	2	1	0	3	0	0	2	2	0	1	1	0	3	5	0	2	0	0	3	6	0	0	1	0	4	9	0	1	0	0	6	1	0
									75		0	12	0	2	1	0	1	0	0	2	1	0	2	3	0	3	0	0	2	4	0	1	1	0	3	7	0	2	0	0	3	8	0	0	1	0	4	11	0
									79	1	0	0	0	3	1	0	1	3	0	4	0	0	1	4	0	2	1	0	2	7	0	3	0	0	2	8	0	1	1	0	3	11	0	2	0	0	3	12	0
									85		0	6	0	3	1	0	1	9	0	4	0	0	1	10	0	2	1	0	3	1	0	3	0	0	3	2	0	1	1	0	4	5	0	2	0	0	4	6	0
									87		0	8	0	3	1	0	1	11	0	4	0	0	1	12	0	2	1	0	2	0	0	2	1	0	3	3	0	3	0	0	3	4	0	1	1	0	4	7	0
									87		0	8	0	3	1	0	1	11	0	4	0	0	1	12	0	2	1	0	2	0	0	2	1	0	3	3	0	3	0	0	3	4	0	1	1	0	4	7	0
									89		0	10	0	3	1	0	2	1	0	4	0	0	2	2	0	2	1	0	3	5	0	3	0	0	3	6	0	1	1	0	4	9	0	2	0	0	4	10	0
									95		0	0	0	4	1	0	1	3	0	5	0	0	1	4	0	3	1	0	2	7	0	4	0	0	2	8	0	2	1	0	3	11	0	3	0	0	3	12	0
									97	1	0	2	0	4	1	0	1	5	0	5	0	0	1	6	0	3	1	0	2	9	0	4	0	0	2	10	0	2	1	0	4	1	0	3	0	0	4	2	0
									99	1	0	4	0	4	1	0	1	7	0	5	0	0	1	8	0	3	1	0	2	11	0	4	0	0	2	12	0	2	1	0	3	0	0	2	1	0	4	3	0
									101		0	6	0	4	1	0	1	9	0	5	0	0	1	10	0	3	1	0	3	1	0	4	0	0	3	2	0	2	1	0	4	5	0	3	0	0	4	6	0
									111		0	0	0	5	1	0	1	3	0	6	0	0	1	4	0	4	1	0	2	7	0	5	0	0	2	8	0	3	1	0	3	11	0	4	0		3	12	0
									117		0	6	0	5	1	0	1	9	0	6	0	0	1	10	0	4	1	0	3	1	0	5	0	0	3	2	0	3	1	0	4	5	0	4	0	0	4	6	0
									129		0	2	0	6	1	0	1	5	0	7	0	0	1	6	0	5	1	0	2	9	0	6	0	0	2	10	0	4	1	0	4	1	0	5	0	0	4	2	0
									131		0	4	0	6	1	0	1	7	0	7	0	0	1	8	0	5	1	0	2	11	0	6	0	0	2	12	0	4	1	0	3	0	0	4	1	0	4	3	0
									139		0	12	0	6	1	0	1	0	0	6	1	0	2	3	0	7	0	0	2	4	0	5	1	0	3	7	0	6	0	0	3	8	0	4	1	0	4	11	0
									141		1	1	0	8	0	0	1	2	0	6	1	0	2	5	0	7	0	0	2	6	0	5	1	0	3	9	0	6	0	0	3	10	0	4	1	0	5	1	0
									159		0	0	0	8	1	0	1	3	0	9	0	0	1	4	0	7	1	0	2	7	0	8	0	0	2	8	0	6	1	0	3	11	0	7	0	0	3	12	0
									177	1	0	2	0	9	1	0	1	5	0	10	0	0	1	6	0	8	1	0	2	9	0	9	0	0	2	10	0	7	1	0	4	1	0	8	0	0	4	2	0
									195		0	4	0	10	1	0	1	8	0	9	1	0	2	11	0	10	0	0	2	12	0	8	1	0	3	0	0	8	1	0	4	3	0	9	0	0	4	4	0
									199		0	8	0	10	1	0	1	12	0	9	1	0	2	0	0	9	1	0	3	3	0	10	0	0	3	4	0	8	1	0	4	7	0	9	0	0	4	8	0
									239		3	12	0	10	1	0	4	0	0	10	1	0	5	4	0	9	1	0	6	7	0	10	0	0	6	8	0	8	1	0
									257	1	5	6	0	10	1	0	6	10	0	9	1	0
Ribulose 5-phosphate_Xylulose 5-phosphate	[M-H]-	229	5	10		8	1		59		1	0	0	1	1	0	2	3	0	2	0	0	2	4	0	0	1	0	3	7	0	1	0	0
									63	1	0	0	0	2	1		1	3	0	3	0	0	1	4	0	1	1	0	2	7	0	2	0	0	2	8	0	0	1		5	3	0	0	0
									71		0	8	0	2	1	0	2	0	0	1	1	0	3	3	0	2	0	0	3	4	0	0	1	0	4	7	0	1	0	0
									79	1	0	0	0	3	1	0	1	3	0	4	0	0	1	4	0	2	1	0	2	7	0	3	0	0	2	8	0	1	1	0	4	0	0	0	1	0	5	3	0
									97	1	0	2	0	4	1	0	1	5	0	5	0	0	1	6	0	3	1	0	2	9	0	4	0	0	2	10	0	2	1	0	4	1	0	3	0	0	4	2	0
									139	1	1	0	0	6	1	0	2	3	0	7	0	0	2	4	0	5	1	0	3	7	0	6	0	0	3	8	0	4	1	0	5	0	0	3	1	0
Ribose 5-phosphate_Xylose 5-phosphate	[M-H]-	229	5	10		8	1		79	1	0	0	0	3	1	0	1	3	0	4	0	0	1	4	0	2	1	0	2	7	0	3	0	0	2	8	0	1	1	0	4	0	0	0	1	0	5	3	0
									97	1	0	2	0	4	1	0	1	5	0	5	0	0	1	6	0	3	1	0	2	9	0	4	0	0	2	10	0	2	1	0	4	1	0	3	0	0	4	2	0
									139	1	1	0	0	6	1	0	2	3	0	7	0	0	2	4	0	5	1	0	3	7	0	6	0	0	3	8	0	4	1	0	5	0	0	3	1	0
Inosine 5-monophosphate	[M-H]-	347	10	12	4	8	1		65	1	3	1	2	0	0	0
									79	1	0	0	0	3	1	0
									97	1	0	2		4	1	0
									135	1	5	3	4	1		0
									211	1	5	8	0	7	1	0
Cytidine 5-triphosphate	[M-H]-	482	9	15	3	14	3		79	1	0	0	0	3	1	0
									110	1	4	4	3	1		0
									159	1	0	1		6	2	0
									175		5	4		5	1
									177	1	0	3		7	2	0
									273	1	5	7		9	2	0
									384	1	9	12	3	10	2	0
									402	1	9	14	3	11	2	0
Guanosine 5-monophosphate	[M-H]-	362	10	14	5	8	1		79	1	0	0	0	3	1	0
									133	1	5	1	4	1		0
									150	1	5	4	5	1		0
									211	1	5	8		7	1	0
Guanosine 5-triphosphate	[M-H]-	522	10	15	5	14	3		79	1	0	0	0	3	1	0
									133	1	5	1	4	1
									150	1	5	4	5	1
									159	1	0	1		6	2
									177	1	0	3		7	2
									273	1	5	7	0	9	2
									344	1	10	11	5	7	1
									424	1	10	12	5	10	2
Adenosine 5-triphosphate	[M-H]-	506	10	15	5	13	3		79	1	0			3	1
									134	1	5	4	5
									159	1	0	1		6	2
									175		5	4		5	1
									177	1	0	3		7	2
									273	1	5	7		9	2
									408	1	10	12	5	9	2
Uridine 5-triphosphate	[M-H]-	483	9	14	2	15	3		79	1	0			3	1
									111	1	4	3	2	2
									159	1	0	1		6	2
									177	1	0	3		7	2
									273	1	5	7		9	2
									385	1	9	11	2	11	2
									403	1	9	13	2	12	2
Thymidine 5-triphopshate	[M-H]-	481	10	17	2	14	3		79	1	0			3	1
									159	1	0	1		6	2
									177	1	0	3		7	2
									257		5	7		8	2
									259	1	5	9		8	2
									383	1	10	13	2	10	2
									401	1	10	15	2	11	2
beta-Nicotinamide adenine dinucleotide (NAD)	[M-H]-	662	21	26	7	14	2		79	1				3	1
									97	1		2		4	1
									134	1	5	4	5
									159	1		1		6	2
									175	1	5	4		5	1
									177		0	3		7	2
									273	1	5	7		9	2
									328	1	10	11	5	6	1
									346	1	10	13	5	7	1
									408	1	10	12	5	9	2
									426	1	10	14	5	10	2
									540	1	15	20	5	13	2
beta-Nicotinamide adenine dinucleotide (NADH)	[M-H]-	664	21	28	7	14	2		79	1				3	1
									97	1		2		4	1
									134	1	5	4	5
									159	1		1		6	2
									346	1	10	13	5	7	1
									397	1	11	15	2	10	2
									408	1	10	12	5	9	2
beta-Nicotinamide adenine dinucleotide phosphate (NADP)	[M-H]-	742	21	27	7	17	3		79	1				3	1
									97	1		2		4	1
									134	1	5	4	5
									147	1	4	4		4	1
									159	1		1		6	2
									175	1	5	4		5	1
									193	1	5	6		6	1
									255	1	5	5		8	2
									273	1	5	7		9	2
									328	1	10	11	5	6	1
									408	1	10	12	5	9	2
									426	1	10	14	5	10	2
									540	1	15	20	5	13	2
									602	1	15	19	5	15	3
									620	1	15	21	5	16	3
beta-Nicotinamide adenine dinucleotide phosphate (NADPH)	[M-H]-	744	21	29	7	17	3		79	1				3	1
									134	1	5	4	5
									159	1		1		6	2
									408	1	10	12	5	9	2
									426	1	10	14	5	10	2
Erythrose 4-phosphate	[M-H]-	199	4	8		7	1		63	1	0	0	0	2	1
									79	1	0	0	0	3	1	0	1	3	0	4	0	0	1	4	0	2	1	0	2	7	0	3	0	0	2	8	0	1	1	0	4	0	0	0	1	0
									97	1	0	2	0	4	1	0	1	5	0	5	0	0	1	6	0	3	1	0	4	1	0	3	0	0	4	2	0	1	1	0
									139	1	1	0	0	6	1	0	2	3	0	7	0	0	2	4	0	5	1	0	3	7	0	6	0	0	3	8	0	4	1	0
Sedoheptulose 7-phosphate	[M-H]-	189	7	14	0	10	1		79	1	0	0	0	3	1	0	1	3	0	4	0	0	1	4	0	2	1	0	2	7	0	3	0	0	2	8	0	1	1	0	3	11	0	2	0	0	4	0	0
									97	1		2	0	4	1	0	1	5	0	5	0	0	1	6	0	3	1	0	2	9	0	4	0	0	2	10	0	2	1	0	3	13	0	3	0		4	1	0
									139	1	0	12	0	6	1	0	1	0	0	6	1	0	2	3	0	7	0	0	2	4	0	5	1	0	3	7	0	6	0	0	3	8	0	4	1	0	4	11	0
									199	1	0	8	0	10	1	0	1	12	0	9	1	0	2	0	0	9	1	0	3	3	0	10	0	0	3	4	0	8	1	0	4	7	0	9	0	0	4	8	0
Glyceraldehyde 3-phosphate_Dihydroxyacetone phosphate	[M-H]-	169	3	6		6	1		63	1	0	0	0	2	1	0	1	3	0	3	0	0	1	4	0	1	1	0
									79	1	0	0	0	3	1	0	1	3	0	4	0	0	1	4	0	2	1	0
									97	1	0	2	0	4	1	0	1	5	0	5	0	0	1	6	0	3	1	0
									139		1	0	0	6	1	0	2	4	0	5	1
									151	1	2	0	0	6	1	0	3	4	0	5	1	0
2-Phosphoglycerate_3-Phosphoglycerate	[M-H]-	185	3	6		7	1		63	1	0	0	0	2	1		1	3	0	3	0	0	1	4	0	1	1
									79	1	0	0	0	3	1	0	1	3	0	4	0	0	1	4	0	2	1	0
									97	1	0	2	0	4	1	0	1	5	0	5	0	0	1	6	0	3	1	0
									167		2	0	0	7	1	0	3	4	0	6	1	0
Phosphoenolpyruvate	[M-H]-	167	3	4		6	1		63	1	0	0	0	2	1	0	1	3	0	3	0	0	1	4	0	1	1	0
									79	1	0	0	0	3	1	0	1	3	0	4	0	0	1	4	0	2	1	0
									95		0	0	0	4	1	0	1	3	0	5	0		1	4	0	3	1	0
									123		1	0	0	5	1	0	2	3	0	6	0	0	2	4	0	4	1	0
									139		1	0	0	6	1	0	2	4	0	5	1	0
									149		3	2	0	5	1
Pyruvate	[M-H]-	87	3	3		3			32					2
									41		2	1		1
									43	1	2	3	0	1	0	0
									58		2	2	0	2
									59		2	3	0	2	0	0
									60		1	0	0	3
Lactate	[M-H]-	89	3	5		3			41		2	1	0	1			3	5	0	0	0	0
									43		2	3	0	1	0
									45		1	1	0	2	0		2	5	0	1	0
									71		3	3	0	2	0
Citrate	[M-H]-	191	6	7		7			41	1	2	1	0	1	0	0	3	5	0	0	0	0
									41	1	2	1	0	1	0	0	3	5	0	0	0	0
									43		2	3	0	1	0	0	3	7	0	0	0	0
									57	1	2	1	0	2	0	0	3	5	0	1	0	0
									59		2	3	0	2	0	0	3	7	0	1	0	0
									67	1													5	7	0	0	0
									85	1	3	1	0	3	0	0	4	5	0	2	0	0
									87	1	3	3	0	3	0	0	4	7	0	2	0	0
									111	1	1	3	0	6	0	0	2	7	0	5	0	0	5	3	0	3	0	0	6	7	0	2	0	0
									129	1	1	5	0	7	0	0	4	1	0	5	0	0	5	5	0	4	0	0
									131		1	7	0	7	0	0	4	3	0	5	0	0	5	7	0	4	0	0
									147		4	3	0	6	0	0	5	7	0	5	0	0
									155		3	7	0	7	0	0	6	3	0	5	0	0
									173	1	5	1	0	7	0	0	6	5	0	6	0	0
Cis-Aconitate	[M-H]-	173	6	5		6			41		2	1	0	1	0	0	3	5	0	0	0	0
									41		2	1	0	1	0	0	3	5	0	0	0	0
									67		1	7	0	3	0	0	4	3	0	1	0	0
									85	1	3	1	0	3	0	0	4	5	0	2	0	0
									111	1	1	3	0	6	0	0	5	3	0	3	0	0
									129	1	4	1	0	5	0	0	5	5	0	4	0	0
Itaconate	[M-H]-	129	5	5		4			85	1	3	1	0	3	0	0	4	5	0	2	0	0
Isocitrate	[M-H]-	191	6	7		7			41		2	1	0	1	0	0	3	5	0	0	0	0
									41		2	1	0	1	0	0	3	5	0	0	0	0
									45		1	1	0	2	0	0	2	5	0	1	0	0
									55		3	3	0	1	0	0	4	7	0	0	0	0
									57		2	1	0	2	0	0	3	5	0	1	0	0
									67		1	7	0	3	0	0	4	3	0	1	0	0	5	7	0	0	0	0
									73	1	2	1	0	3	0	0	3	5	0	2	0	0	6	1	0	0	0	0
									73		2	1	0	3	0	0	3	5	0	2	0	0	6	1	0	0	0	0
									83		1	7	0	4	0	0	4	3	0	2	0	0	5	7	0	1	0	0
									85	1	3	1	0	3	0	0	4	5	0	2	0	0
									99		1	7	0	5	0	0	4	3	0	3	0	0	5	7	0	2	0	0
									101		3	1	0	4	0	0	4	5	0	3	0	0
									111	1	1	3	0	6	0	0	2	7	0	5	0	0	5	3	0	3	0	0	6	7	0	2	0	0
									117	1	3	1	0	5	0	0	4	5	0	4	0	0
									129	1	1	5	0	7	0	0	4	1	0	5	0	0	5	5	0	4	0	0
									155	1	3	7	0	7	0	0	6	3	0	5	0	0
									157	1	5	1	0	6	0	0	6	5	0	5	0	0
									173	1	5	1	0	7	0	0	6	5	0	6	0	0
alpha-Ketoglutarate	[M-H]-	145	5	5		5			55		3	3	0	1	0	0
									57	1	2	1	0	2	0	0	3	5	0	1	0	0
									73	1	2	1	0	3	0	0	3	5	0	2	0	0
									83		4	3	0	2	0	0
									101	1	3	1	0	4	0	0	4	5	0	3	0	0
Succinate	[M-H]-	117	4	5		4			55		3	3	0	1	0	0
									73	1	2	1	0	3	0	0	3	5	0	2	0	0
									99	1	4	3	0	3	0	0
Fumarate	[M-H]-	115	4	3		4			71	1	3	3	0	2	0	0
Malate	[M-H]-	133	4	5		5			41		2	1	0	1	0	0	3	5	0	0	0	0
									43	1	2	3	0	1	0	0
									45		1	1	0	2	0	0	2	5	0	1	0	0
									59		2	3	0	2	0	0
									71	1	3	3	0	2	0	0
									73	1	2	1	0	3	0	0	3	5	0	2	0	0
									87		3	3	0	3	0	0
									89		2	1	0	4	0	0	3	5	0	3	0	0
									115	1	4	3	0	4	0	0
Oxaloacetate	[M-H]-	131	4	3		5			41		2	1	0	1	0
									43		2	3	0	1	0	0
									59		2	3	0	2
									87	1	3	3	0	3	0	0
Glyoxylate	[M-H]-	73	2	1		3			45	1	1	1	0	2	0	0
Aspartate	[M-H]-	132	4	6	1	4			40		2	0	0	1	0	0	2	2	1	0	0	0	3	4	0	0	0	0
									41		2	1	0	1	0		2	3	1	0	0	0	3	5
									42		1		1	1	0	0	2	2	0	1	0	0	2	4	1	0	0	0	3	6	0	0	0	0
									42		1		1	1			2	2		1			2	4	1				3	6	0	0	0	0
									45		1	1	0	2	0		1	3	1	1	0	0	2	5	0	1	0	0
									59		1	1	1	2	0	0	2	3	0	2	0	0	2	5	1	1	0	0
									60		1	0		3			1	2	1	2			2	4	0	2			2	6	1	1
									70		0	6	0	4			2	0	1	2			3	2	0	2			3	4	1	1
									71	1	2	1	1	2	0	0	3	3	0	2	0	0	3	5	1	1	0	0
									72		2	0	0	3	0	0	2	2	1	2	0	0	3	4	0	2	0	0	3	6	1	1	0	0
									86		2	0	1	3			3	2	1	2	0	0	3	4	1	2	0	0	4	6	0	2	0	0
									88	1	2	0	0	4	0	0	2	2	1	3	0	0	3	4	0	3	0	0	3	6	1	2	0	0
									96		1	6	1	4	0	0	4	0	0	3	0	0	4	2	1	2	0	0
									97		4	1	0	3	0	0	4	3	1	2	0	0
									98		3	0	1	3			4	2	0	3			4	4	1	2
									99		3	1	1	3			4	3	0	3			4	5	1	2
									114	1	3	0	1	4	0	0	4	2	0	4	0	0	4	4	1	3	0	0
									115	1	3	1	1	4	0	0	4	3	0	4	0	0	4	5	1	3	0	0
Glutamate	[M-H]-	146	5	8	1	4			41		2	1	0	1	0	0	2	3	1	0	0		3	5	0	0	0	0
									41		2	1	0	1	0	0	2	3	1	0	0		3	5	0	0	0	0
									45		1	1	0	2	0	0	1	3	1	1			2	5	0	1			2	7	1	0	0	0
									57		2	1	0	2	0	0	2	3	1	1	0	0	3	5	0	1	0	0	3	7	1	0	0	0
									74		1	0	1	3	0	0	2	2	0	3	0	0	2	4	1	2	0	0	3	6	0	2	0	0	3	8	1	1	0	0	5	0	1	0	0	0
									84		0	6	1	4	0	0	1	8	0	4	0	0	3	0	0	3	0	0	3	2	1	2	0	0	4	4	0	2	0	0	4	6	1	1	0	0
									85		0	7	1	4	0	0	3	1	0	3	0	0	3	3	1	2	0	0	4	5	0	2	0	0
									102	1	2	0	1	4	0	0	3	2	0	4	0	0	3	4	1	3	0	0	4	6	0	3	0	0	4	8	1	2	0	0
									128	1	4	2	1	4	0	0	5	4	0	4	0	0	5	6	1	3	0	0
Shikimate	[M-H]-	173	7	9		5			41		2	1		1			3	5
									43	1	2	3		1			3	7
									45		1	1		2			2	5		1			3	9
									45		1	1		2			2	5		1			3	9
									65	1	1	5		3			2	9		2			4	1		1			5	5
									71		3	3		2			4	7	0	1
									71		3	3		2			4	7	0	1
									73	1	2	1		3			3	5	0	2			4	9	0	1			6	1	0	0	0	0
									81	1	1	5	0	4			2	9	0	3	0		4	1	0	2			5	5		1			6	9
									83	1	1	7	0	4			4	3		2			5	7	0	1
									85		1	9	0	4			3	1	0	3			4	5	0	2			5	9	0	1	0		7	1
									93	1	1	1		5			2	5	0	4			3	9	0	3	0		5	1	0	2	0		6	5	0	1	0		7	9	0	0	0
									99	1	1	7	0	5			4	3		3			5	7		2
									99	1	1	7	0	5			4	3		3			5	7		2
									111	1	2	7	0	5	0		5	3		3			6	7	0	2
									129	1	4	1	0	5			5	5	0	4			6	9	0	3
									129	1	4	1	0	5			5	5	0	4			6	9	0	3
									137	1	4	9	0	5	0		6	1	0	4			7	5	0	3
									143	1	5	3	0	5			6	7	0	4
									155	1	6	3		5			7	7		4
2-Ketoisovalerate	[M-H]-	115	5	7		3			71	1	3	3		2			4	7		1
2-Ketobutyrate	[M-H]-	101	4	5		3			57	1	2	1	0	2			3	5	0	1
Orotate	[M-H]-	155	5	3	2	4			41	1	1	1	2	0	0		2	1	0	1			2	3	1
									41	1	1	1	2	0	0		2	1	0	1			2	3	1
									42	1	1	0	1	1	0		1	2	2	0	0		2	2	0	1	0
									111	1	4	1	1	3	0	0	4	3	2	2	0		5	3		3
Aspartate	[M+H]+	134	4	8	1	4			42		1	0	1	1	0	0	2	2	0	1	0	0	2	4	1	0	0		3	6	0	0	0	0
									43	1	1	1	1	1	0	0	2	3	0	1	0	0	2	5	1	0	0	0	3	7	0	0	0	0
									44		1	0	0	2	0	0	1	2	1	1	0	0	2	4	0	1	0	0	2	6	1	0	0	0	3	8	0	0	0	0
									45		1	1	0	2	0		1	3	1	1	0	0	2	5	0	1	0	0	2	7	1	0	0	0
									46	1	0	0	1	2	0	0	1	2	0	2	0	0	1	4	1	1	0	0	2	6	0	1	0	0
									70	1	0	6	0	4	0	0	0	8	1	3	0	0	2	0	1	2	0	0	3	2	0	2	0	0	3	4	1	1	0	0	4	6	0	1	0	0
									74	1	1	0	1	3	0	0	2	2	0	3	0	0	2	4	1	2	0	0	3	6	0	2	0	0	3	8	1	1	0	0
									88	1	2	0	0	4	0	0	2	2	1	3	0	0	3	4	0	3	0	0	3	6	1	2	0	0	4	8	0	2	0	0
									116	1	3	2	1	4	0	0	4	4	0	4	0	0	4	6	1	3	0	0
Asparagine	[M+H]+	133	4	9	2	3			70	1	0	8	1	3	0		2	0	1	2	0	0	2	2	2	1	0	0	3	2	0	2	0	0	3	4	1	1	0	0	3	6	2	0	0	0	4	6	0
									71		0	9	1	3	0	0	2	1	1	2	0	0	2	3	2	1	0	0	3	3	0	2	0	0	3	5	1	1	0	0	3	7	2	0	0	0	4	7	0
									73		1	1	2	2	0	0	2	1	0	3	0	0	2	3	1	2	0	0	2	5	2	1	0	0	3	5	0	2	0	0	3	7	1	1	0	0	3	9	2
									74	1	1	0	1	3	0	0	1	2	2	2	0	0	2	2	0	3	0	0	2	4	1	2	0	0	2	6	2	1	0	0	3	6	0	2	0	0	3	8	1
									87	1	2	1	1	3	0	0	2	3	2	2	0	0	3	3	0	3	0	0	3	5	1	2	0	0	3	7	2	1	0	0	4	7	0	2	0	0	4	9	1
									88	1	1	0	2	3	0	0	2	2	1	3	0	0	2	4	2	2	0	0	3	4	0	3	0	0	3	6	1	2	0	0	3	8	2	1	0	0	4	8	0
									115		3	3	2	3	0	0	4	5	1	3	0	0	4	7	2	2	0	0
									116	1	3	4	2	3	0	0	4	6	1	3	0	0	4	8	2	2	0	0
Glutamate	[M+H]+	148	5	10	1	4			55		0	7	0	3	0	0	0	9	1	2	0	0	2	1	1	1	0	0	3	3	0	1	0	0	3	5	1	0	0	0
									56	1	0	8	0	3	0	0	0	10	1	2	0	0	2	0	0	2	0	0	2	2	1	1	0	0	3	4	0	1	0	0	3	6	1	0	0	0	4	8	0
									57		0	9	0	3	0	0	2	1	0	2	0	0	2	3	1	1	0	0	3	5	0	1	0	0	3	7	1	0	0	0	4	9	0	0	0	0
									84	1	0	6	1	4	0	0	1	8	0	4	0	0	1	10	1	3	0	0	3	0	0	3	0	0	3	2	1	2	0	0	4	4	0	2	0	0	4	6	1
									85		0	7	1	4	0		1	9	0	4	0	0	3	1	0	3	0	0	3	3	1	2	0	0	4	5	0	2	0	0	4	7	1	1	0	0	5	9	0
									102	1	2	0	1	4	0	0	3	2	0	4	0	0	3	4	1	3	0	0	4	6	0	3	0	0	4	8	1	2	0	0	5	10	0	2	0	0
									130	1	4	4	1	4	0	0	5	6	0	4	0	0	5	8	1	3	0	0
Glutamine	[M+H]+	147	5	11	2	3			55		0	9	1	2	0	0	0	11	2	1	0	0	1	11	0	2	0	0	2	1	1	1	0	0	2	3	2	0	0	0	3	3	0	1	0		3	5	1
									56	1	0	10	1	2	0	0	1	0	2	1	0	0	2	0	0	2	0	0	2	2	1	1	0	0	2	4	2	0	0	0	3	4	0	1	0	0	3	6	1
									57		0	11	1	2	0	0	1	1	2	1	0	0	2	1	0	2	0	0	2	3	1	1	0	0	2	4	2	0	0	0	3	5	0	1	0	0	3	7	1
									84	1	0	8	2	3	0	0	1	10	1	3	0	0	2	0	2	2	0	0	3	0	0	3	0	0	3	2	1	2	0	0	3	4	2	1	0	0	4	4	0
									85	1	0	9	2	3	0	0	1	11	1	3	0	0	2	1	2	2	0	0	3	1	0	3	0	0	3	3	1	2	0	0	3	5	2	1	0	0	4	5	0
									101	1	2	1	2	3	0	0	3	3	1	3	0	0	3	5	2	2	0	0	4	5	0	3	0	0	4	7	1	2	0	0	4	9	2	1	0	0	5	9	0
									102		2	2	2	3	0	0	3	4	1	3	0	0	3	6	2	2	0	0	4	6	0	3	0	0	4	8	1	2	0	0	4	10	2	1	0
									130	1	4	6	2	3	0	0	5	8	1	3	0	0	5	10	2	2	0	0
Phenylalanine	[M+H]+	166	9	12	1	2			50		0	4	1	2	0	0	1	6	0	2	0	0	1	8	1	1	0	0	2	10	0	1	0	0	2	12	1	0	0	0	3	0	1	0	0	0	4	2	0
									51	1	0	5	1	2	0	0	1	7	0	2	0	0	1	9	1	1	0	0	2	11	0	1	0	0	3	1	1	0	0	0	4	3	0	0	0	0
									65	1	1	7	1	2	0	0	2	9	0	2	0	0	2	11	1	1	0	0	4	1	0	1	0	0	4	3	1	0	0	0	5	5	0	0	0	0
									75		2	5	1	2	0	0	3	7	0	2	0	0	3	9	1	1	0	0	4	11	0	1	0	0	5	1	1	0	0	0	6	3	0	0	0	0
									77	1	2	7	1	2	0	0	3	9	0	2	0	0	3	11	1	1	0	0	5	1	0	1	0	0	5	3	1	0	0	0	6	5	0	0	0	0
									79	1	2	9	1	2	0	0	3	11	0	2	0	0	4	1	1	1	0	0	5	3	0	1		0	5	5	1		0	0	6	7	0	0	0	0
									91	1	3	9	1	2	0	0	4	11	0	2	0	0	5	1	1	1	0	0	6	3	0	1	0	0	6	5	1	0	0	0	7	7	0	0	0	0
									93		3	11	1	2	0	0	5	1	0	2	0	0	5	3	1	1	0	0	6	5	0	1	0	0	6	7	1	0	0	0	7	9	0	0	0	0
									102		4	8	1	2	0	0	5	10	0	2	0	0	5	12	1	1	0	0	6	0	1	1	0	0	7	2	0	1	0	0	7	4	1	0	0	0	8	6	0
									103	1	4	9	1	2	0	0	5	11	0	2	0	0	6	1	1	1	0	0	7	3	0	1	0	0	7	5	1	0	0	0	8	7	0	0	0	0
									118		5	12	1	2	0	0	6	0	1	2	0	0	7	2	0	2	0	0	7	4	1	1	0	0	8	6	0	1	0	0	8	8	1	0	0	0
									120	1	6	2	1	2	0	0	7	4	0	2	0	0	7	6	1	1	0	0	7	6	1	1	0	0	8	8	0	1	0	0	8	10	1	0	0	0	9	12	0
Serine	[M+H]+	106	3	8	1	3			41		2	1	0	1	0	0	2	3	1	0	0	0	3	5	0	0	0	0
									42	1	1	0	1	1	0	0	2	2	0	1	0	0	2	4	1	0	0	0	3	6	0	0	0	0
									43		1	1	1	1	0	0	2	3	0	1	0	0	2	5	1	0	0	0	3	7	0	0	0	0
									57		2	1	0	2	0	0	2	3	1	1	0	0	2	5	1	0	0	0	3	7	0	0	0	0
									58		1	0	1	2	0	0	2	2	0	2	0	0	2	4	1	1	0	0	3	6	0	1	0	0
									60	1	1	0	0	3	0	0	1	2	1	2	0	0	2	4	0	2	0	0	2	6	1	1	0	0	3	8	0	1	0	0
									70	1	0	8	1	3	0	0	2	0	1	2	0	0	3	2	0	2	0	0	3	4	1	1	0	0
									88	1	2	2	1	3	0	0	3	4	0	3	0	0	3	6	1	2	0	0
Threonine	[M+H]+	120	4	10	1	3			56	1	0	8	0	3	0	0	0	10	1	2	0	0	2	0	0	2	0	0	2	2	1	1	0	0	3	4	0	1	0	0	3	6	1	0	0	0	4	8	0
									57	1	0	9	0	3	0	0	2	1	0	2	0	0	2	3	1	1	0	0	3	5	0	1	0	0	3	7	1	0	0	0	4	9	0	0	0
									58		0	10	0	3	0	0	1	0	1	2	0	0	2	2	0	2	0	0	2	4	1	1	0	0	3	6	0	1	0	0	3	8	1	0	0	0	4	10	0
									58		0	10	0	3	0	0	1	0	1	2	0	0	2	2	0	2	0	0	2	4	1	1	0	0	3	6	0	1	0	0	3	8	1	0	0	0	4	10	0
									74	1	1	0	1	3	0	0	2	2	0	3	0	0	2	4	1	2	0	0	3	6	0	2	0	0	3	8	1	1	0	0	4	10	0	1	0	0
									84	1	1	10	1	3	0	0	3	0	0	3	0	0	3	2	1	2	0	0	4	4	0	2	0	0	4	6	1	1	0	0
									102	1	3	4	1	3	0	0	4	6	0	3	0	0	4	8	1	2	0	0
Tryptophane	[M+H]+	205	11	13	2	2			75		1	3	2	2	0	0	2	5	1	2	0	0	2	7	2	1	0	0	3	7	0	2	0	0	3	9	1	1	0	0	3	11	2	0	0	0	4	11	0
									77	1	1	5	2	2	0	0	2	7	1	2	0	0	2	9	2	1	0	0	3	9	0	2	0	0	3	11	1	1	0	0	3	13	2	0	0	0	4	1	2
									78		1	6	2	2	0	0	2	8	1	2	0	0	2	10	2	1	0	0	3	10	0	2	0	0	3	12	1	1	0	0	4	0	1	1	0	0	4	2	2
									89	1	2	5	2	2	0	0	3	7	1	2	0	0	3	9	2	1	0	0	4	9	0	2	0	0	4	11	1	1	0	0	4	13	2	0	0	0	5	1	2
									90		2	6	2	2	0	0	3	8	1	2	0	0	3	10	2	1	0	0	4	10	0	2	0	0	4	12	1	1	0	0	5	0	1	1	0	0	5	2	2
									91	1	2	7	2	2	0	0	3	9	1	2	0	0	3	11	2	1	0	0	4	11	0	2	0	0	4	13	1	1	0	0	5	1	1	1	0	0	5	3	2
									115	1	4	7	2	2	0	0	5	9	1	2	0	0	5	11	2	1	0	0	6	11	0	2	0	0	6	13	1	1	0	0	7	1	1	1	0	0	7	3	2
									117		4	9	2	2	0	0	5	11	1	2	0	0	5	13	2	1	0	0	6	1	2	1	0	0	6	13	0	2	0	0	7	1	0	2	0	0	7	3	1
									118	1	4	10	2	2	0	0	5	12	1	2	0	0	6	0	1	2	0	0	6	2	2	1	0	0	7	2	0	2	0	0	7	4	1	1	0	0	7	6	2
									128		5	8	2	2	0	0	6	10	1	2	0	0	6	12	2	1	0	0	7	0	2	1	0	0	7	12	0	2	0	0	8	0	0	2	0	0	8	2	1
									130	1	5	10	2	2	0	0	6	12	1	2	0	0	7	0	1	2	0	0	7	2	2	1	0	0	8	2	0	2	0	0	8	4	1	1	0	0	8	6	2
									131		5	11	2	2	0	0	6	13	1	2	0	0	7	1	1	2	0	0	7	3	2	1	0	0	8	3	0	2	0	0	8	5	1	1	0	0	8	7	2
									132		5	12	2	2	0	0	6	0	2	2	0	0	7	2	1	2	0	0	7	4	2	1	0	0	8	4	0	2	0	0	8	6	1	1	0	0	8	8	2
									142		6	10	2	2	0	0	7	12	1	2	0	0	8	0	1	2	0	0	8	2	2	1	0	0	9	2	0	2	0	0	9	4	1	1	0	0	9	6	2
									143		6	11	2	2	0	0	7	13	1	2	0	0	8	1	1	2	0	0	8	3	2	1	0	0	9	3	0	2	0	0	9	5	1	1	0	0	9	7	2
									144	1	6	12	2	2	0	0	7	0	2	2	0	0	8	2	1	2	0	0	8	4	2	1	0	0	9	4	0	2	0	0	9	6	1	1	0	0	9	8	2
									146	1	7	2	2	2	0	0	8	4	1	2	0	0	8	6	2	1	0	0	9	6	0	2	0	0	9	8	1	1	0	0	9	10	2	0	0	0	10	10	0
									159	1	8	3	2	2	0	0	9	5	1	2	0	0	9	7	2	1	0	0	10	7	0	2	0	0	10	9	1	1	0	0	10	11	2	0	0	0	11	11	0
									188	1	10	8	2	2	0	0	11	10	1	2	0	0	11	12	2	1	0	0
Tyrosine	[M+H]+	182	9	12	1	3			63		0	1	1	3	0	0	1	3	0	3	0	0	1	5	1	2	0	0	2	7	0	2	0	0	2	9	1	1	0	0	3	11	0	1	0	0	4	1	1
									65	1	0	3	1	3	0	0	1	5	0	3	0	0	1	7	1	2	0	0	2	9	0	2	0	0	2	11	1	1	0	0	4	1	0	1	0	0	4	3	1
									66		0	4	1	3	0	0	1	6	0	3	0	0	1	8	1	2	0	0	2	10	0	2	0	0	2	12	1	1	0	0	3	0	1	1	0	0	4	2	0
									67		0	5	1	3	0	0	1	7	0	3	0	0	1	9	1	2	0	0	2	11	0	2	0	0	3	1	1	1	0	0	4	3	0	1	0	0	4	5	1
									74		0	12	1	3	0	0	1	0	1	3	0	0	2	2	0	3	0	0	2	4	1	2	0	0	3	6	0	2	0	0	3	8	1	1	0	0	4	10	0
									75		1	1	1	3	0	0	2	3	0	3	0	0	2	5	1	2	0	0	3	7	0	2	0	0	3	9	1	1	0	0	4	11	0	1	0	0	5	1	1
									77	1	1	3	1	3	0	0	2	5	0	3	0	0	2	7	1	2	0	0	3	9	0	2	0	0	3	11	1	1	0	0	5	1	0	1	0	0	5	3	1
									79		1	5	1	3	0	0	2	7	0	3	0	0	2	9	1	2	0	0	3	11	0	2	0	0	4	1	1	1	0	0	5	3	0	1	0	0	5	5	1
									89		2	3	1	3	0	0	3	5	0	3	0	0	3	7	1	2	0	0	4	9	0	2	0	0	4	11	1	1	0	0	6	1	0	1	0	0	6	3	1
									91	1	2	5	1	3	0	0	3	7	0	3	0	0	3	9	1	2	0	0	4	11	0	2	0	0	5	1	1	1	0	0	6	3	0	1	0	0	6	5	1
									94		2	8	1	3	0	0	3	10	0	3	0		3	12	1	2	0	0	4	0	1	2	0	0	5	2	0	2	0	0	5	4	1	1	0	0	6	6	0
									95	1	2	9	1	3	0	0	3	11	0	3	0	0	4	1	1	2	0	0	5	3	0	2	0	0	5	5	1	1	0	0	6	7	0	1	0	0	6	9	1
									107	1	3	9	1	3	0	0	4	11	0	3	0	0	5	1	1	2	0	0	6	3	0	2	0	0	6	5	1	1	0	0	7	7	0	1	0	0	7	9	1
									109		3	11	1	3			5	1	0	3	0	0	5	3	1	2	0	0	6	5	0	2	0	0	6	7	1	1	0	0	7	9	0	1	0	0	7	11	1
									117		4	7	1	3	0	0	5	9	0	3	0	0	5	11	1	2	0	0	7	1	0	2	0	0	7	3	1	1	0	0	8	5	0	1	0	0	8	7	1
									118		5	8	1	3	0	0	5	10	0	3	0	0	5	12	1	2	0	0	6	0	1	2	0	0	7	2	0	2	0	0	7	4	1	1	0	0	8	6	0
									119	1	4	9	1	3	0	0	5	11	0	3	0	0	6	1	1	2	0	0	7	3	0	2	0	0	7	5	1	1	0	0	8	7	0	1	0	0	8	9	1
									121		4	11	1	3	0	0	6	1	0	3	0	0	6	3	1	2	0	0	7	5	0	2	0	0	7	7	1	1	0	0	8	9	0	1	0	0	8	11	1
									123	1	5	1	1	3	0	0	6	3	0	3	0	0	6	5	1	2	0	0	7	7	0	2	0	0	7	9	1	1	0	0	8	11	0	1	0	0	9	1	1
									136	1	6	2	1	3	0	0	7	4	0	3	0	0	7	6	1	2	0	0	8	8	0	2	0	0	8	10	1	1	0	0	9	12	0	1	0	0
									147	1	7	1	1	3	0	0	8	3	0	3	0	0	8	5	1	2	0	0	9	7	0	2	0	0
									165	1	8	7	1	3	0	0	9	9	0	3	0	0	9	11	1	2	0	0
Valine	[M+H]+	118	5	12	1	2			55	1	0	9	1	2	0	0	1	11	0	2	0	0	2	1	1	1	0	0	3	3	0	1	0	0	3	5	1	0	0	0	4	7	0	0	0	0
									56		0	10	1	2	0		1	12	0	2	0	0	2	0	0	2	0		2	2	1	1	0	0	3	4	0	1	0	0	3	6	1	0	0	0
									57		0	11	1	2	0	0	2	1	0	2	0	0	2	3	1	1	0	0	3	5	0	1	0	0	3	7	1	0	0	0	4	9	0	0	0
									72	1	2	2	1	2	0	0	3	4	0	2	0	0	3	6	1	1	0	0	4	8	0	1	0	0	4	10	1	0	0	0	5	12	0	0	0	0
Methionine	[M+H]+	150	5	12	1	2		1	56	1	1	12	0	0	0	1	1	12	0	2	0	0	2	0	0	0	0	1	2	0	0	2	0	0	2	2	1	1	0	0	3	4	0	1	0	0	3	6	1
									57		2	1	0	0	0	1	2	1	0	2	0	0	2	3	1	1	0	0	3	5	0	1	0	0	3	7	1	0	0	0	4	9	0	0	0	0
									59		1	1	1	0	0	1	1	1	1	2	0	0	2	3	0	0	0	1	2	3	0	2	0	0	2	5	1	1	0	0	3	7	0	1	0	0	3	9	1
									61	1	1	1	0	1	0	1	1	3	1	0	0	1	1	3	1	2	0	0	2	5	0	0	0	1	2	5	0	2	0	0	2	7	1	1	0	0	3	9	0
									72		1	12	0	1	0	1	2	0	0	1	0	1	2	2	1	0	0	1	2	2	1	2	0	0	3	4	0	0	0	1	3	4	0	2	0	0	3	6	1
									74	1	0	10	0	2	0	1	0	12	1	1	0	1	1	0	1	1	0	1	2	2	0	1	0	1	2	4	1	0	0	1	2	4	1	2	0	0	3	6	0
									74	1	0	10	0	2	0	1	0	12	1	1	0	1	1	0	1	1	0	1	2	2	0	1	0	1	2	4	1	0	0	1	2	4	1	2	0	0	3	6	0
									75		1	1	1	1	0	1	2	3	0	1	0	1	2	5	1	0	0	1	2	5	1	2	0	0	3	7	0	0	0	1	3	7	0	2	0	0	3	9	1
									75		1	1	1	1	0	1	2	3	0	1	0	1	2	5	1	0	0	1	2	5	1	2	0	0	3	7	0	0	0	1	3	7	0	2	0	0	3	9	1
									84		0	6	1	2	0	1	1	8	0	2	0	1	1	10	1	1	0	1	2	12	0	1	0	1	3	0	0	1	0	1	3	2	1	0	0	1	3	2	1
									85		0	7	1	2	0	1	1	9	0	2	0	1	1	11	1	1		1	3	1	0	1	0	1	3	3	1	0	0	1	3	3	1	2	0	0	4	5	0
									87	1	0	9	1	2	0	1	1	11	0	2		1	2	1	1	1	0	1	3	3	0	1	0	1	3	5	1	0	0	1	3	5	1	2	0	0	4	7	0
									102	1	1	12	1	2	0	1	2	0	1	2	0	1	3	2	0	2	0	1	3	4	1	1	0	1	4	6	0	1	0	1	4	8	1	0	0	1	4	8	1
									104	1	2	2	1	2	0	1	3	4	0	2	0	1	3	6	1	1	0	1	4	8	0	1	0	1	4	10	1	0	0	1	4	10	1	2	0	0	5	12	0
									105		2	3	1	2	0	1	3	5	0	2	0	1	3	7	1	1	0	1	4	9	0	1	0	1	4	11	1	0	0	1	4	11	1	2	0	0
									105		2	3	1	2	0	1	3	5	0	2	0	1	3	7	1	1	0	1	4	9	0	1	0	1	4	11	1	0	0	1	4	11	1	2	0	0
									133	1	4	7	1	2	0	1	5	9	0	2	0	1	5	11	1	1	0	1
Arginine	[M+H]+	175	6	15	4	2			60	1	0	0	2	2	0	0	0	2	3	1	0	0	0	14	1	2	0	0	1	2	1	2	0	0	1	4	2	1	0	0	1	6	3	0	0	0	2	4	0
									68		0	8	2	2	0	0	0	10	3	1	0	0	1	0	4	0	0	0	1	10	1	2	0	0	1	12	2	1	0	0	1	14	2	0	0	0	2	0	2
									70	1	0	10	2	2	0	0	0	12	3	1	0	0	1	0	3	1	0	0	1	2	4	0	0	0	1	12	1	2	0	0	1	14	2	1	0	0	2	0	1
									71		0	11	2	2	0	0	0	13	3	1	0	0	1	1	3	1	0	0	1	3	4	0	0	0	1	13	1	2	0	0	1	15	2	1	0	0	2	1	1
									72		0	0	4	1	0	0	0	12	2	2	0	0	0	14	3	1	0	0	1	0	2	2	0	0	1	2	3	1	0	0	1	4	4	0	0	0	1	14	1
									112		1	12	4	2	0	0	2	0	4	2	0	0	2	14	3	2	0	0	3	2	3	2	0	0	3	4	4	1	0	0	4	4	2	2	0	0	4	6	3
									115		1	15	4	2	0	0	2	3	4	2	0	0	3	5	3	2	0	0	3	7	4	1	0	0	4	7	2	2	0	0	4	9	3	1	0	0	4	11	4
									116	1	2	4	4	2	0	0	3	6	3	2	0	0	3	8	4	1	0	0	4	8	2	2	0	0	4	10	3	1	0	0	4	12	4	0	0	0	5	0	4
									141
									157
									158
Alanine	[M+H]+	90	3	8	1	2			42		1	0	1	1	0	0	2	2	0	1	0	0	2	4	1	0	0	0	3	6	0	0	0	0
									43		1	1	1	1	0	0	2	3	0	1	0	0	2	5	1	0	0	0	3	7	0	0	0	0
									43		1	1	1	1	0	0	2	3	0	1	0	0	2	5	1	0	0	0	3	7	0	0	0	0
									44	1	1	0	0	2	0	0	1	2	1	1	0	0	2	4	0	1	0	0	2	6	1	0	0	0	3	8	0	0	0	0
									45		1	1	0	2	0	0	1	3	1	1	0	0	2	5	0	1	0	0	2	7	1	0	0	0
									45		1	1	0	2	0	0	1	3	1	1	0	0	2	5	0	1	0	0	2	7	1	0	0	0
									62		1	4	1	2	0	0	2	6	0	2	0	0	2	8	1	1	0	0
Leucine	[M+H]+	132	6	14	1	2			39		0	7	0	2	0	0	0	9	1	1	0	0	1	11	0	1	0	0	1	13	1	0	0	0	2	1	1	0	0	0	3	3	0	0	0	0
									41	1	0	9	0	2	0	0	0	11	1	1	0	0	1	13	0	1	0	0	2	1	0	1	0	0	2	3	1	0	0	0	3	5	0	0	0	0
									43	1	0	11	0	2	0	0	0	13	1	1	0	0	1	1	1	1	0	0	2	3	0	1	0	0	2	5	1	0	0	0	3	7	0	0	0	0
									44	1	0	12	0	2	0	0	0	14	1	1	0	0	1	0	0	2	0	0	1	2	1	1	0	0	2	4	0	1	0	0	2	6	1	0	0	0	3	8	0
									86	1	3	4	1	2	0	0	4	6	0	2	0	0	4	8	1	1	0	0	5	10	0	1	0	0	5	12	1	0	0	0	6	0	1	0	0	0	6	14	0
Isoleucine	[M+H]+	132	6	14	1	2			39		0	7	0	2	0	0	0	9	1	1	0	0	1	11	0	1	0	0	1	13	1	0	0	0	2	1	1	0	0	0	3	3	0	0	0	0
									41	1	0	9	0	2	0	0	0	11	1	1	0	0	1	13	0	1	0	0	2	1	0	1	0	0	2	3	1	0	0	0	3	5	0	0	0	0
									42		0	10	0	2	0	0	0	12	1	1	0	0	1	0	1	1	0	0	1	14	0	1	0	0	2	2	0	1	0	0	2	4	1	0	0	0	3	6	0
									44	1	0	12	0	2	0	0	0	14	1	1	0	0	1	0	0	2	0	0	1	2	1	1	0	0	2	4	0	1	0	0	2	6	1	0	0	0	3	8	0
									45		0	13	0	2	0	0	1	1	0	2	0	0	1	3	1	1	0	0	2	5	0	1	0	0	2	7	1	0	0	0	3	9	0	0	0	0
									55		0	9	1	2	0	0	1	11	0	2	0	0	1	13	1	1	0	0	2	1	1	1	0	0	3	3	0	1	0	0	3	5	1	0	0	0	4	7	0
									56	1	0	10	1	2	0	0	1	12	0	2	0	0	1	14	1	1	0	0	2	0	0	2	0	0	2	2	1	1	0	0	3	4	0	1	0	0	3	6	1
									57	1	0	11	1	2	0	0	1	13	0	2	0	0	2	1	0	2	0	0	2	3	1	1	0	0	3	5	0	1	0	0	3	7	1	0	0	0	4	9	0
									58		0	12	1	2	0	0	1	0	1	2	0	0	1	14	0	2	0	0	2	2	0	2	0	0	2	4	1	1	0	0	3	6	0	1	0	0	3	8	1
									69	1	1	11	1	2	0	0	2	13	0	2	0	0	3	1	0	2	0	0	3	3	1	1	0	0	4	5	0	1	0	0	4	7	1	0	0	0	5	9	0
									86	1	3	4	1	2	0	0	4	6	0	2	0	0	4	8	1	1	0	0	5	10	0	1	0	0	5	12	1	0	0	0	6	0	1	0	0	0	6	14	0
Cysteine	[M+H]+	122	3	8	1	2		1	42		1	0	1	1	0	0	2	2	0	1	0	0	2	4	1	0	0	0	3	6	0	0	0	0
									43	1	1	1	1	1	0	0	2	3	0	1	0	0	2	5	1	0	0	0	3	7	0	0	0	0
									43	1	1	1	1	1	0	0	2	3	0	1	0	0	2	5	1	0	0	0	3	7	0	0	0	0
									45		1	1	0	0	0	1	1	1	0	2	0	0	1	3	1	1	0	0	2	5	0	1	0	0	2	7	1	0	0	0
									45		1	1	0	0	0	1	1	1	0	2	0	0	1	3	1	1	0	0	2	5	0	1	0	0	2	7	1	0	0	0
									58		1	0	1	0	0	1	1	0	1	2	0	0	2	2	0	0	0	1	2	2	0	2	0	0	2	4	1	1	0	0	3	6	0	1	0	0	3	8	1
									59	1	1	1	1	0	0	1	1	1	1	2	0	0	2	3	0	0	0	1	2	3	0	2	0	0	2	5	1	1	0	0	3	7	0	1	0	0
									76	1	1	0	0	2	0	1	1	2	1	1	0	1	2	4	0	1	0	1	2	6	1	0	0	1	2	6	1	2	0	0	3	8	0	0	0	1	3	8	0
									87	1	2	1	1	1	0	1	3	3	0	1	0	1	3	5	1	0	0	1	3	5	1	2	0	0
									105	1	2	3	1	2	0	1	3	5	0	2	0	1	3	7	1	1	0	1
Glycine	[M+H]+	76	2	6	1	2			48		0	2	1	2	0	0	1	4	0	2	0	0	1	6	1	1	0	0
Histidine	[M+H]+	156	6	10	3	2			54	1	0	8	1	2	0	0	0	10	2	1	0	0	1	0	3	0	0	0	1	10	0	2	0	0	2	0	1	1	0	0	2	2	2	0	0	0	3	2	0
									55			9	1	2	0	0	1	1	3	0	0	0	2	1	1	1	0	0	2	3	2	0	0	0	3	3	0	1	0	0	3	5	1	0	0	0	4	7	0
									56	1	0	12	2	1	0	0	1	0	2	1	0	0	1	2	3	0	0	0	2	0	0	2	0	0	2	2	1	1	0	0	2	4	2	0	0	0	3	4	0
									66	1	0	6	2	2	0	0	0	8	3	1	0	0	1	8	1	2	0	0	1	10	2	1	0	0	2	0	3	0	0	0	2	10	0	2	0	0	3	0	1
									68	1	0	8	2	2	0	0	0	10	3	1	0	0	1	10	1	2	0	0	2	0	2	1	0	0	2	2	3	0	0	0	3	0	0	2	0	0	3	2	1
									69		0	9	2	2	0	0	2	1	2	1	0	0	2	3	3	0	0	0	3	1	0	2	0	0	3	3	1	1	0	0	3	5	2	0	0	0	4	5	0
									81	1	0	7	3	2	0	0	1	9	2	2	0	0	3	1	2	1	0	0	3	3	3	0	0	0	4	1	0	2	0	0	4	3	1	1	0	0	4	5	2
									82	1	0	8	3	2	0	0	1	10	2	2	0	0	2	0	3	1	0	0	3	0	1	2	0	0	3	2	2	1	0	0	3	4	3	0	0	0	4	2	0
									83	1	0	9	3	2	0	0	2	1	3	1	0	0	3	1	1	2	0	0	3	3	2	1	0	0	3	5	3	0	0	0	4	3	0	2	0	0	4	5	1
									93	1	1	7	3	2	0	0	2	9	2	2	0	0	4	1	2	1	0	0	4	3	3	0	0	0	5	1	0	2	0	0	5	3	1	1	0	0	5	5	2
									95	1	1	9	3	2	0	0	3	1	2	1	0	0	4	1	1	2	0	0	4	3	2	1	0	0	4	5	3	0	0	0	5	3	0	2	0	0	5	5	1
									110	1	3	0	3	2	0	0	4	2	2	2	0	0	4	4	3	1	0	0	5	4	1	2	0	0	5	6	2	1	0	0	5	8	3	0	0	0	6	6	0
Lysine	[M+H]+	147	6	15	2	2			53		1	9	0	2	0	0	1	11	1	1	0	0	1	13	2	0	0	0	2	1	2	0	0	0	2	13	0	1	0	0	2	15	1	0	0	0	3	1	0
									53		1	9	0	2	0	0	1	11	1	1	0	0	1	13	2	0	0	0	2	1	2	0	0	0	2	13	0	1	0	0	2	15	1	0	0	0	3	1	0
									54		1	10	0	2	0	0	1	12	1	1	0	0	1	14	2	0	0	0	2	0	1	1	0	0	2	2	2	0	0	0	2	14	0	1	0	0	3	2	0
									55		1	11	0	2	0	0	1	13	1	1	0	0	1	15	2	0	0	0	2	1	1	1	0	0	2	3	2	0	0	0	2	15	0	1	0	0	3	3	0
									56	1	1	0	2	1	0	0	1	12	0	2	0	0	1	14	1	1	0	0	2	0	0	2	0	0	2	2	1	1	0	0	2	4	2	0	0	0	3	4	0
									57		1	1	2	1	0	0	1	13	0	2	0	0	1	15	1	1	0	0	2	1	0	2	0	0	2	3	1	1	0	0	2	5	2	0	0	0	3	5	0
									57		1	1	2	1	0	0	1	13	0	2	0	0	1	15	1	1	0	0	2	1	0	2	0	0	2	3	1	1	0	0	2	5	2	0	0	0	3	5	0
									65		1	7	1	2	0	0	1	9	2	1	0	0	2	9	0	2	0	0	2	11	1	1	0	0	2	13	2	0	0	0	3	1	2	0	0	0	3	13	0
									67	1	1	9	1	2	0	0	1	11	2	1	0	0	2	11	0	2	0	0	2	13	1	1	0	0	2	15	2	0	0	0	3	1	1	1	0	0	3	3	2
									68		1	10	1	2	0	0	1	12	2	1	0	0	2	0	2	1	0	0	2	12	0	2	0	0	2	14	1	1	0	0	3	0	0	2	0	0	3	2	1
									69		1	11	1	2	0	0	1	13	2	1	0	0	2	1	2	1	0	0	2	13	0	2	0	0	2	15	1	1	0	0	3	1	0	2	0	0	3	3	1
									70		1	12	1	2	0	0	1	14	2	1	0	0	2	0	1	2	0	0	2	2	2	1	0	0	2	14	0	2	0	0	3	2	0	2	0	0	3	4	1
									82		1	10	2	2	0	0	2	12	1	2	0	0	2	14	2	1	0	0	3	0	1	2	0	0	3	2	2	1	0	0	3	14	0	2	0	0	4	2	0
									84	1	1	12	2	2	0	0	2	0	2	2	0	0	2	14	1	2	0	0	3	2	1	2	0	0	3	4	2	1	0	0	4	4	0	2	0	0	4	6	1
									85		1	13	2	2	0	0	2	1	2	2	0	0	2	15	1	2	0	0	3	3	1	2	0	0	3	5	2	1	0	0	4	5	0	2	0	0	4	7	1
									129		5	9	2	2	0	0	6	11	1	2	0	0	6	13	2	1	0	0
									130	1	5	10	2	2	0	0	6	12	1	2	0	0	6	14	2	1	0	0
Proline	[M+H]+	116	5	10	1	2			41		0	9	0	2	0	0	2	1	0	1	0	0	2	3	1	0	0	0	3	5	0	0	0	0
									42		0	10	0	2	0	0	1	0	1	1	0	0	2	2	0	1	0	0	2	4	1	0	0	0	3	6	0	0	0	0
									43	1	1	1	1	1	0	0	2	3	0	1	0	0	2	5	1	0	0	0	3	7	0	0	0	0
									57	1	2	1	0	2	0	0	2	3	1	1	0	0	3	5	0	1	0	0	3	7	1	0	0	0
									60		1	2	1	2	0	0	2	4	0	2	0	0	2	6	1	1	0	0	3	8	0	1	0	0	3	10	1	0	0	0	5	0	0	0	0	0
									61	1	1	3	1	2	0	0	2	5	0	2	0	0	2	7	1	1	0	0	3	9	0	1	0	0	5	1	0	0	0	0
									68		1	10	1	2	0	0	3	0	0	2	0	0	3	2	1	1	0	0	4	4	0	1	0	0	4	6	1	0	0	0	5	8	0	0	0	0
									70	1	2	0	1	2	0	0	3	2	0	2	0	0	3	4	1	1	0	0	4	6	0	1	0	0	4	8	1	0	0	0	5	10	0	0	0	0
									71	1	2	1	1	2	0	0	3	3	0	2	0	0	3	5	1	1	0	0	4	7	0	1	0	0	4	9	1	0	0	0
									98		4	4	1	2	0	0	5	6	0	2	0	0	5	8	1	1	0	0
									99	1	4	5	1	2	0	0	5	7	0	2	0	0	5	9	1	1	0	0
Homoserine	[M+H]+	120	4	10	1	3			42		0	10	0	2	0	0	1	0	1	1	0	0	2	2	0	1	0	0	2	4	1	0	0	0	3	6	0	0	0	0
									44	1	1	0	0	2	0	0	1	2	1	1	0	0	2	4	0	1	0	0	2	6	1	0	0	0	3	8	0	0	0	0
									56	1	0	8	0	3	0	0	0	10	1	2	0	0	2	0	0	2	0	0	2	2	1	1	0	0	3	4	0	1	0	0	3	6	1	0	0	0	4	8	0
									74	1	1	0	1	3	0	0	2	2	0	3	0	0	2	4	1	2	0	0	3	6	0	2	0	0	3	8	1	1	0	0	4	10	0	1	0	0
									102	1	3	4	1	3	0	0	4	6	0	3	0	0	4	8	1	2	0	0
O-acetyl-serine	[M+H]+	148	5	10	1	4			42		0	10	1	2	0	0	1	0	1	1	0	0	2	2	0	1	0	0	2	4	1	0	0	0	3	6	0	0	0	0	0
									43	1	1	1	1	1	0	0	2	3	0	1	0	0	2	5	1	0	0	0	3	7	0	0	0	0
									60	1	1	0	0	3	0	0	1	2	1	2	0	0	2	4	0	2	0	0	2	6	1	1	0	0	3	8	0	1	0	0	3	10	1	0	0	0	5	0	0
									70	1	0	6	0	4	0	0	0	8	1	3	0	0	1	10	0	3	0	0	2	0	1	2	0	0	3	2	0	2	0	0	3	4	1	1	0	0	4	6	0
									84		0	6	1	4	0	0	1	8	0	4	0	0	1	10	1	3	0	0	3	0	0	3	0	0	3	2	1	2	0	0	4	4	0	2	0	0	4	6	1
									88	1	0	10	1	4	0	0	2	0	0	4	0	0	2	2	1	3	0	0	3	4	0	3	0	0	3	6	1	2	0	0	4	10	1	1	0	0
									102	1	2	0	1	4	0	0	3	2	0	4	0	0	3	4	1	3	0	0	4	6	0	3	0	0	4	8	1	2	0	0	5	10	0	2	0	0
									106	1	2	4	1	4	0	0	3	6	0	4	0	0	3	8	1	3	0	0	4	10	0	3	0	0	5	0	1	2	0	0
									130	1	4	4	1	4	0	0	5	6	0	4	0	0	5	8	1	3	0	0
									131		4	5	1	4	0	0	5	7	0	4	0	0	5	9	1	3	0	0
Citrulline	[M+H]+	176	6	14	3	3			68		0	6	1	3	0	0	0	8	2	2	0	0	0	10	3	1	0	0	1	8	0	3	0	0	1	10	1	2	0	0	1	12	2	1	0	0	1	14	3
									70	1	0	8	1	3	0	0	0	10	2	2	0	0	0	12	3	1	0	0	1	0	3	1	0	0	1	10	0	3	0	0	1	12	1	2	0	0	1	14	2
									71		0	9	1	3	0	0	0	11	2	2	0	0	0	13	3	1	0	0	1	1	3	1	0	0	1	11	0	3	0	0	1	13	1	2	0	0	2	1	1
									113	1	1	11	3	3	0	0	2	13	2	3	0	0	3	1	2	3	0	0	3	3	3	2	0	0	4	3	1	3	0	0	4	5	2	2	0	0	4	7	3
									114		1	12	3	3	0	0	2	0	3	3	0	0	2	14	2	3	0	0	3	2	2	3	0	0	3	4	3	2	0	0	4	4	1	3	0	0	4	6	2
									115	1	1	13	3	3	0	0	2	1	3	3	0	0	3	3	2	3	0	0	3	5	3	2	0	0	4	5	1	3	0	0	4	7	2	2	0	0	4	9	3
									116		1	14	3	3	0	0	2	2	3	3	0	0	3	4	2	3	0	0	3	6	3	2	0	0	4	6	1	3	0	0	4	8	2	2	0	0	4	10	3
									158		5	8	3	3			6	10	2	3	0	0	6	12	3	2	0	0
									159	1	5	9	3	3	0	0	6	11	2	3	0	0	6	13	3	2	0	0
Ornithine	[M+H]	133	5	13	2	2			68		0	8	2	2	0	0	1	10	1	2	0	0	1	12	2	1	0	0	2	0	2	1	0	0	2	12	0	2	0	0	3	0	0	2	0	0	3	2	1
									70	1	0	10	2	2	0	0	1	12	1	2	0	0	2	0	1	2	0	0	2	2	2	1	0	0	3	2	0	2	0	0	3	4	1	1	0	0	3	6	2
									71		0	11	2	2	0	0	1	13	1	2	0	0	2	1	1	2	0	0	2	3	2	1	0	0	3	3	0	2	0	0	3	5	1	1	0	0	3	7	2
									115	1	4	7	2	2	0	0	5	9	1	2	0	0	5	11	2	1	0	0
									116	1	4	8	2	2	0	0	5	10	1	2	0	0	5	12	2	1	0	0
Glucose	[M+NH4]+	198	6	16	1	6			69	1	1	9	0	3	0		1	11	1	2			2	13	0	2	0		2	15	1	1			3	1	0	2	0		3	3	1	1			4	5	0
									71		1	11	0	3	0		1	13	1	2	0	0	2	1	1	2	0	0	2	15	0	2	0		3	3	0	2	0		3	5	1	1	0	0	4	7	0
									71		1	11	0	3	0		1	13	1	2	0	0	2	1	1	2	0	0	2	15	0	2	0		3	3	0	2	0		3	5	1	1	0	0	4	7	0
									81		1	5	0	4			1	7	1	3	0	0	2	9	0	3	0	0	2	11	1	2	0	0	3	13	0	2	0	0	3	15	1	1	0	0	4	1	0
									85	1	1	9		4			1	11	1	3			2	13		3			2	15	1	2			3	1	0	3			3	3	1	2			4	5	0
									145	1	2	11	1	6	0	0	3	13	0	6	0	0	3	15	1	5	0	0	4	1	0	6	0	0	4	3	1	5	0	0	5	5	0	5			5	7	1
									162		3	16	1	6	0	0	4	4	1	6	0	0	5	6	0	6	0	0	5	8	1	5	0	0	6	10	0	5	0	0	6	12	1	4	0	0
									163	1	4	5	1	6	0	0	5	7	0	6	0	0	5	9	1	5	0	0	6	11	0	5	0	0	6	13	1	4	0	0
									180	1	5	10	1	6	0	0	6	12	0	6	0	0	6	14	1	5	0	0
									181		5	11	1	6	0	0	6	13	0	6	0	0	6	15	1	5	0	0
Fructose	[M+NH4]+	198	6	16	1	6			53		1	9	0	2	0		1	11	1	1	0	0	2	13	0	1	0		2	15	1	0	0	0	3	1	0	1	0	0	3	3	1	0	0	0	4	5	0
									55	1	1	11	0	2	0	0	1	13	1	1	0	0	2	1	1	1	0	0	2	15	0	1	0	0	3	3	0	1	0		3	5	1	0	0	0	4	7	0
									57	1	1	13	0	2	0	0	1	15	1	1	0	0	2	1	0	2	0	0	2	3	1	1	0	0	3	5	0	1	0	0	3	7	1	0	0	0	4	9	0
									59		1	1	1	2	0	0	1	15	0	2	0		2	3	0	2	0	0	2	5	1	1	0	0	3	7	0	1	0	0	3	9	1	0	0	0	4	11	0
									59		1	1	1	2	0	0	1	15	0	2	0		2	3	0	2	0	0	2	5	1	1	0	0	3	7	0	1	0	0	3	9	1	0	0	0	4	11	0
									61	1	1	1	0	3	0	0	1	3	1	2	0	0	2	5	0	2	0	0	2	7	1	1	0	0	3	9	0	1	0	0	3	11	1	0	0	0	4	13	0
									69	1	1	9	0	3	0		1	11	1	2			2	13	0	2	0		2	15	1	1			3	1	0	2	0		3	3	1	1			4	5	0
									71		1	11	0	3	0		1	13	1	2	0	0	2	1	1	2	0	0	2	15	0	2	0		3	3	0	2	0		3	5	1	1	0	0	4	7	0
									71		1	11	0	3	0		1	13	1	2	0	0	2	1	1	2	0	0	2	15	0	2	0		3	3	0	2	0		3	5	1	1	0	0	4	7	0
									73	1	1	13	0	3	0	0	1	15	1	2	0	0	2	1	0	3	0	0	2	3	1	2	0	0	3	5	0	2	0	0	3	7	1	1	0	0	4	9	0
									81		1	5	0	4	0	0	1	7	1	3	0	0	2	9	0	3	0	0	2	11	1	2	0	0	3	13	0	2	0	0	3	15	1	1	0	0	4	1	0
									85	1	1	9	0	4	0	0	1	11	1	3	0	0	2	13	0	3	0	0	2	15	1	2	0	0	3	1	0	3	0	0	3	3	1	2	0	0	4	5	0
									87		1	11	0	4	0	0	1	13	1	3	0	0	2	1	1	3	0	0	2	15	0	3	0	0	3	3	0	3	0	0	3	5	1	2	0	0	4	7	0
									97	1	1	5	0	5			1	7	1	4	0	0	2	9	0	4	0	0	2	11	1	3	0	0	3	13	0	3	0	0	3	15	1	2	0	0	4	1	0
									99	1	1	7	0	5	0	0	1	9	1	4	0	0	2	11	0	4	0	0	2	13	1	3	0	0	3	1	1	3	0	0	3	15	0	3	0	0	4	3	0
									101		1	9	0	5	0	0	1	11	1	4	0	0	2	13	0	4	0	0	2	15	1	3	0	0	3	1	0	4	0	0	3	3	1	3	0	0	4	5	0
									115	1	1	7	0	6	0	0	1	9	1	5	0	0	2	11	0	5	0	0	2	13	1	4	0	0	3	1	1	4	0		3	15	0	4	0	0	4	3	0
									127	1	1	5	1	6			2	7	0	6	0	0	2	9	1	5	0	0	3	11	0	5	0	0	3	13	1	4	0	0	4	1	1	4	0	0	4	15	0
									145	1	2	11	1	6	0	0	3	13	0	6	0	0	3	15	1	5	0	0	4	1	0	6	0	0	4	3	1	5	0	0	5	5	0	5			5	7	1
									162		3	16	1	6	0	0	4	4	1	6	0	0	5	6	0	6	0	0	5	8	1	5	0	0	6	10	0	5	0	0	6	12	1	4	0	0
									163	1	4	5	1	6	0	0	5	7	0	6	0	0	5	9	1	5	0	0	6	11	0	5	0	0	6	13	1	4	0	0
									180	1	5	10	1	6	0	0	6	12	0	6	0	0	6	14	1	5	0	0
									181		5	11	1	6	0	0	6	13	0	6	0	0	6	15	1	5	0	0
Mannose	[M+NH4]+	198	6	16	1	6			69	1	1	9	0	3	0		1	11	1	2			2	13	0	2	0		2	15	1	1			3	1	0	2	0		3	3	1	1			4	5	0
									71		1	11	0	3	0		1	13	1	2	0	0	2	1	1	2	0	0	2	15	0	2	0		3	3	0	2	0		3	5	1	1	0	0	4	7	0
									71		1	11	0	3	0		1	13	1	2	0	0	2	1	1	2	0	0	2	15	0	2	0		3	3	0	2	0		3	5	1	1	0	0	4	7	0
									81		1	5	0	4			1	7	1	3	0	0	2	9	0	3	0	0	2	11	1	2	0	0	3	13	0	2	0	0	3	15	1	1	0	0	4	1	0
									85	1	1	9		4			1	11	1	3			2	13		3			2	15	1	2			3	1	0	3			3	3	1	2			4	5	0
									87		1	11	0	4	0	0	1	13	1	3	0	0	2	1	1	3	0	0	2	15	0	3	0	0	3	3	0	3	0	0	3	5	1	2	0	0	4	7	0
									127	1	1	5	1	6	0	0	2	7	0	6	0	0	2	9	1	5	0	0	3	11	0	5	0	0	3	13	1	4	0	0	4	1	1	4	0	0	4	15	0
									145	1	2	11	1	6	0	0	3	13	0	6	0	0	3	15	1	5	0	0	4	1	0	6	0	0	4	3	1	5	0	0	5	5	0	5			5	7	1
									162		3	16	1	6	0	0	4	4	1	6	0	0	5	6	0	6	0	0	5	8	1	5	0	0	6	10	0	5	0	0	6	12	1	4	0	0
									163	1	4	5	1	6	0	0	5	7	0	6	0	0	5	9	1	5	0	0	6	11	0	5	0	0	6	13	1	4	0	0
									180	1	5	10	1	6	0	0	6	12	0	6	0	0	6	14	1	5	0	0
									181	1	5	11	1	6	0	0	6	13	0	6	0	0	6	15	1	5	0	0
Xylose	[M+NH4]+	168	5	14	1	5			43		1	1	1	1	0	0	2	3		1	0	0	2	5	1	0	0	0	3	7	0	0	0	0
									45	1	1	1	0	2	0	0	1	3	1	1	0	0	2	5	0	1	0	0	2	7	1	0	0	0	3	9	0	0	0	0
									57	1	1	13	0	2	0	0	2	1	0	2	0	0	2	3	1	1	0	0	3	5	0	1	0	0	3	7	1	0	0	0	4	9	0	0	0	0
									60		1	0	0	3	0	0	1	2	1	2	0	0	2	4	0	2	0	0	2	6	1	1	0	0	3	8	0	1	0	0	2	4	0	2	0	0	2	6	1
									61		1	1	0	3	0	0	1	3	1	2	0	0	2	5	0	2	0	0	2	7	1	1	0	0	3	9	0	1	0	0	3	11	1	0	0	0	4	13	0
									71		1	11	0	3	0	0	1	13	1	2	0	0	2	1	1	2	0	0	3	3	0	2	0	0	3	5	1	1	0	0	4	7	0	1	0	0	4	9	1
									73	1	1	13	0	3	0	0	2	1	0	3	0	0	2	3	1	2	0	0	3	5	0	2	0	0	3	7	1	1	0	0	4	9	0	1	0	0	4	11	1
									114		1	8	1	5	0	0	2	10	0	5	0	0	2	12	1	4	0	0	3	0	1	4	0	0	3	14	0	4	0	0	4	2	0	4	0	0	4	4	1
									115	1	1	9	1	5	0	0	2	11	0	5	0	0	2	13	1	4	0	0	3	1	1	4	0	0	4	3	0	4	0	0	4	5	1	3	0	0	5	7	0
									132	1	2	14	1	5	0	0	3	2	1	5	0	0	4	4	0	5	0	0	4	6	1	4	0	0	5	8	0	4	0	0	5	10	1	3	0	0
									133	1	3	3	1	5	0	0	4	5	0	5	0	0	4	7	1	4	0	0	5	9	0	4	0	0	5	11	1	3	0	0
									150	1	4	8	1	5	0	0	5	10	0	5	0	0	5	12	1	4	0	0
									151		4	9	1	5	0	0	5	11	0	5	0	0	5	13	1	4
Xylulose	[M+NH4]+	168	5	14	1	5			41	1	1	13	0	1	0		2	1	0	1	0	0	2	3	1	0	0	0	3	5	0	0	0	0
									43	1	1	1	1	1	0	0	2	3		1	0	0	2	5	1	0	0	0	3	7	0	0	0	0
									45	1	1	1	0	2	0	0	1	3	1	1	0	0	2	5	0	1	0	0	2	7	1	0	0	0	3	9	0	0	0	0
									55	1	1	11	0	2	0	0	1	13	1	1	0	0	2	1	1	1	0	0	3	3	0	1	0	0	3	5	1	0	0	0	4	7	0	0	0	0
									57	1	1	13	0	2	0	0	2	1	0	2	0	0	2	3	1	1	0	0	3	5	0	1	0	0	3	7	1	0	0	0	4	9	0	0	0	0
									59	1	1	1	1	2	0	0	2	3	0	2	0	0	2	5	1	1	0	0	3	7	0	1	0	0	3	9	1	0	0	0	4	11	0	0	0	0
									61	1	1	1	0	3	0	0	1	3	1	2	0	0	2	5	0	2	0	0	2	7	1	1	0	0	3	9	0	1	0	0	3	11	1	0	0	0	4	13	0
									69	1	1	9	0	3	0	0	1	11	1	2	0	0	2	13	0	2	0	0	3	1	0	2	0	0	3	3	1	1	0	0	4	5	0	1	0	0	4	7	1
									71		1	11	0	3	0	0	1	13	1	2	0	0	2	1	1	2	0	0	3	3	0	2	0	0	3	5	1	1	0	0	4	7	0	1	0	0	4	9	1
									72		1	12	0	3	0	0	1	14	1	2	0	0	2	0	0	3	0	0	2	2	1	2	0	0	3	4	0	2	0	0	3	6	1	1	0	0	4	8	0
									73	1	1	13	0	3	0	0	2	1	0	3	0	0	2	3	1	2	0	0	3	5	0	2	0	0	3	7	1	1	0	0	4	9	0	1	0	0	4	11	1
									85	1	1	9	0	4	0	0	1	11	1	3	0	0	2	13	0	3	0	0	3	1	0	3	0	0	3	3	1	2	0	0	4	5	0	2	0	0	4	7	1
									87	1	1	11	0	4	0	0	1	13	1	3	0	0	2	1	1	3	0	0	3	3	0	3	0	0	3	5	1	2	0	0	4	7	0	2	0	0	4	9	1
									97	1	1	5	0	5	0	0	1	7	1	4	0	0	2	9	0	4	0	0	2	11	1	3	0	0	3	13	0	3	0	0	4	1	0	3	0	0	4	3	1
									115	1	1	9	1	5	0	0	2	11	0	5	0	0	2	13	1	4	0	0	3	1	1	4	0	0	4	3	0	4	0	0	4	5	1	3	0	0	5	7	0
									132		2	14	1	5	0	0	3	2	1	5	0	0	4	4	0	5	0	0	4	6	1	4	0	0	5	8	0	4	0	0	5	10	1	3	0	0
									133	1	3	3	1	5	0	0	4	5	0	5	0	0	4	7	1	4	0	0	5	9	0	4	0	0	5	11	1	3	0	0
									150	1	4	8	1	5	0	0	5	10	0	5	0	0	5	12	1	4	0	0
									151		4	9	1	5	0	0	5	11	0	5	0	0	5	13	1	4
Lactose	[M+NH4]+	360	12	26	1	11			41	1	1	13	0	1	0	0	1	15	1	0	0	0	2	1	0	1	0	0	2	3	1	0	0	0	2	17	0	0	0	0	3	5
									43	1	1	1	1	1	0	0	1	15	0	1	0	0	1	17	1	0	0	0	2	3	0	1	0	0	2	5	1	0	0	0	2	19	0	0	0	0	3	7	0
									45	1	1	1	0	2	0	0	1	3	1	1	0	0	1	17	0	1	0	0	1	19	1	0	0	0	2	5	0	1	0	0	2	7	1	0	0	0	2	21	0
									53	1	1	9	0	2	0	0	1	11	1	1	0	0	1	25	0	1	0	0	2	13	0	1	0	0	2	15	1	0	0	0	3	1	0	1	0	0	3	3	1
									55	1	1	11	0	2	0	0	1	13	1	1	0	0	2	1	1	1	0	0	2	15	0	1	0	0	2	17	1	0	0	0	3	3	0	1	0	0	3	5	1
									57	1	1	13	0	2	0	0	1	15	1	1	0	0	2	1	0	2	0	0	2	3	1	1	0	0	2	17	0	1	0	0	2	19	1	0	0	0	3	5	0
									61	1	1	1	0	3	0	0	1	3	1	2	0	0	1	17	0	2	0	0	1	19	1	1	0	0	2	5	0	2	0	0	2	7	1	1	0	0	2	21	0
									69	1	1	9	0	3	0	0	1	11	1	2	0	0	1	25	0	2	0	0	2	13	0	2	0	0	2	15	1	1	0	0	3	1	0	2	0	0	3	3	1
									71		1	11	0	3	0	0	1	13	1	2	0	0	2	1	1	2	0	0	2	15	0	2	0	0	2	17	1	1	0	0	3	3	0	2	0	0	3	5	1
									73	1	1	13	0	3	0	0	1	15	1	2	0	0	2	1	0	3	0	0	2	3	1	2	0	0	2	17	0	2	0	0	2	19	1	1	0	0	3	5	0
									81	1	1	5	0	4	0	0	1	7	1	3	0	0	1	21	0	3	0	0	1	23		1	2	0	2	9	0	3	0	0	2	11	1	2	0	0	2	25	0
									85	1	1	9	0	4	0	0	1	11	1	3	0	0	1	25	0	3	0	0	2	13	0	3	0	0	2	15	1	2	0	0	3	1	0	3	0	0	3	3	1
									87		1	11	0	4	0	0	1	13	1	3	0	0	2	1	1	3	0	0	2	15	0	3	0	0	2	17	1	2	0	0	3	3	0	3	0	0	3	5	1
									91	1	1	1	1	4	0	0	1	15	0	4	0	0	1	17	1	3	0	0	2	3	0	4	0	0	2	5	1	3	0	0	2	19	0	3	0	0	2	21	1
									97	1	1	5	0	5	0	0	1	7	1	4	0	0	1	21	0	4	0	0	1	23	1	3	0	0	2	9	0	4	0	0	2	11	1	3	0	0	2	25	0
									99		1	7	0	5	0	0	1	9	1	4	0	0	1	23	0	4	0	0	1	25	1	3	0	0	2	11	0	4	0	0	2	13	1	3	0	0	3	1	1
									103	1	1	11	0	5	0	0	1	13	1	4	0	0	2	1	1	4	0	0	2	15	0	4	0	0	2	17	1	3	0	0	3	3	0	4	0	0	3	5	1
									109	1	1	1	0	6	0	0	1	3	1	5	0	0	1	17	0	5	0	0	1	19	1	4	0	0	2	5	0	5	0	0	2	7	1	4	0	0	2	21	0
											6	23	1	0	0	0	7	9	0	1	0	0	7	11	1	0	0	0	7	25	0	0	0	0	8	13	0	0	0	0	9	1
									115	1	1	7	0	6	0		1	9	1	5	0	0	1	23	0	5	0	0	1	25	1	4	0	0	2	11	0	5	0	0	2	13	1	4	0	0	3	1	1
											7	15	0	1	0	0	7	17	1	0	0	0	8	3	0	1	0	0	8	5	1	0	0	0	8	19	0	0	0	0	9	7	0	0	0	0
									127	1	1	3	0	7	0	0	1	5	1	6	0	0	1	19	0	6	0	0	1	21	1	5	0	0	2	7	0	6	0	0	2	9	1	5	0	0	2	23	0
											6	25	1	1	0	0	7	11	0	2	0	0	7	13	1	1	0	0	8	1	1	1	0	0	8	15	0	1	0	0	8	17	1	0	0	0	9	3	0
									145	1	1	5	0	8	0	0	1	7	1	7	0	0	1	21	0	7	0	0	1	23	1	6	0	0	2	9	0	7	0	0	2	11	1	6	0	0	2	25
											7	13	0	3	0	0	7	15	1	2	0	0	8	1	0	3	0	0	8	3	1	2	0	0	8	17	0	2	0	0	8	19	1	1	0	0	9	5	0
									163	1	1	7	0	9	0	0	1	9	1	8	0	0	1	23	0	8	0	0	1	25	1	7	0	0	2	11	0	8	0	0	2	13	1	7	0	0	3	1	1
											7	15	0	4	0	0	7	17	1	3	0	0	8	3	0	4	0	0	8	5	1	3	0	0	8	19	0	3	0	0	8	21	1	2	0	0	9	7	0
									181	1	1	9	0	10	0		1	11	1	9	0	0	1	25	0	9	0	0	2	13	0	9	0	0	2	15	1	8	0	0	3	1	0	9	0	0	3	3	1
											7	17	0	5	0	0	7	19	1	4	0	0	8	5	0	5	0	0	8	7	1	4			8	21	0	4	0	0	8	23	1	3	0	0	9	9	0
									325	1	10	15	1	11	0	0	11	3	1	11	0	0	11	17	0	11	0		11	19	1	10	0	0	12	5	0	11	0	0	12	7	1	10	0	0	12	21	0
									343	1	11	21	1	11	0	0	12	9	1	11	0	0	12	23	0	11	0	0	12	25	1	10	0	0
Maltose	[M+NH4]+	360	12	26	1	11			41	1	1	13	0	1	0	0	1	15	1	0	0	0	2	1	0	1	0	0	2	3	1	0	0	0	2	17	0	0	0	0	3	5
									43	1	1	1	1	1	0	0	1	15	0	1	0	0	1	17	1	0	0	0	2	3	0	1	0	0	2	5	1	0	0	0	2	19	0	0	0	0	3	7	0
									45	1	1	1	0	2	0	0	1	3	1	1	0	0	1	17	0	1	0	0	1	19	1	0	0	0	2	5	0	1	0	0	2	7	1	0	0	0	2	21	0
									53	1	1	9	0	2	0	0	1	11	1	1	0	0	1	25	0	1	0	0	2	13	0	1	0	0	2	15	1	0	0	0	3	1	0	1	0	0	3	3	1
									55	1	1	11	0	2	0	0	1	13	1	1	0	0	2	1	1	1	0	0	2	15	0	1	0	0	2	17	1	0	0	0	3	3	0	1	0	0	3	5	1
									57	1	1	13	0	2	0	0	1	15	1	1	0	0	2	1	0	2	0	0	2	3	1	1	0	0	2	17	0	1	0	0	2	19	1	0	0	0	3	5	0
									61	1	1	1	0	3	0	0	1	3	1	2	0	0	1	17	0	2	0	0	1	19	1	1	0	0	2	5	0	2	0	0	2	7	1	1	0	0	2	21	0
									69	1	1	9	0	3	0	0	1	11	1	2	0	0	1	25	0	2	0	0	2	13	0	2	0	0	2	15	1	1	0	0	3	1	0	2	0	0	3	3	1
									71	1	1	11	0	3	0	0	1	13	1	2	0	0	2	1	1	2	0	0	2	15	0	2	0	0	2	17	1	1	0	0	3	3	0	2	0	0	3	5	1
									71	1	1	11	0	3	0	0	1	13	1	2	0	0	2	1	1	2	0	0	2	15	0	2	0	0	2	17	1	1	0	0	3	3	0	2	0	0	3	5	1
									73	1	1	13	0	3	0	0	1	15	1	2	0	0	2	1	0	3	0	0	2	3	1	2	0	0	2	17	0	2	0	0	2	19	1	1	0	0	3	5	0
									81	1	1	5	0	4	0	0	1	7	1	3	0	0	1	21	0	3	0	0	1	23		1	2	0	2	9	0	3	0	0	2	11	1	2	0	0	2	25	0
									85	1	1	9	0	4	0	0	1	11	1	3	0	0	1	25	0	3	0	0	2	13	0	3	0	0	2	15	1	2	0	0	3	1	0	3	0	0	3	3	1
									87		1	11	0	4	0	0	1	13	1	3	0	0	2	1	1	3	0	0	2	15	0	3	0	0	2	17	1	2	0	0	3	3	0	3	0	0	3	5	1
									97	1	1	5	0	5	0	0	1	7	1	4	0	0	1	21	0	4	0	0	1	23	1	3	0	0	2	9	0	4	0	0	2	11	1	3	0	0	2	25	0
									99		1	7	0	5	0	0	1	9	1	4	0	0	1	23	0	4	0	0	1	25	1	3	0	0	2	11	0	4	0	0	2	13	1	3	0	0	3	1	1
									101		1	9	0	5			1	11	1	4	0	0	1	25	0	4	0	0	2	13	0	4	0	0	2	15	1	3	0	0	3	1	0	4	0	0	3	3	1
									103		1	11	0	5	0	0	1	13	1	4	0	0	2	1	1	4	0	0	2	15	0	4	0	0	2	17	1	3	0	0	3	3	0	4	0	0	3	5	1
									115	1	1	7	0	6	0		1	9	1	5	0	0	1	23	0	5	0	0	1	25	1	4	0	0	2	11	0	5	0	0	2	13	1	4	0	0	3	1	1
											7	15	0	1	0	0	7	17	1	0	0	0	8	3	0	1	0	0	8	5	1	0	0	0	8	19	0	0	0	0	9	7	0	0	0	0
									127	1	1	3	0	7	0	0	1	5	1	6	0	0	1	19	0	6	0	0	1	21	1	5	0	0	2	7	0	6	0	0	2	9	1	5	0	0	2	23	0
											6	25	1	1	0	0	7	11	0	2	0	0	7	13	1	1	0	0	8	1	1	1	0	0	8	15	0	1	0	0	8	17	1	0	0	0	9	3	0
									145	1	1	5	0	8	0	0	1	7	1	7	0	0	1	21	0	7	0	0	1	23	1	6	0	0	2	9	0	7	0	0	2	11	1	6	0	0	2	25
											7	13	0	3	0	0	7	15	1	2	0	0	8	1	0	3	0	0	8	3	1	2	0	0	8	17	0	2	0	0	8	19	1	1	0	0	9	5	0
									162		1	6	0	9	0	0	1	8	1	8	0	0	1	22	0	8	0	0	1	24	1	7	0	0	2	10	0	8	0	0	2	12	1	7	0	0	2	26	0
											6	26	0	4	0	0	7	0	1	4	0	0	7	14	0	4	0	0	7	16	1	3	0	0	8	2	0	4	0	0	8	4	1	3	0	0	8	18	0
									163	1	1	7	0	9	0	0	1	9	1	8	0	0	1	23	0	8	0	0	1	25	1	7	0	0	2	11	0	8	0	0	2	13	1	7	0	0	3	1	1
											7	15	0	4	0	0	7	17	1	3	0	0	8	3	0	4	0	0	8	5	1	3	0	0	8	19	0	3	0	0	8	21	1	2	0	0	9	7	0
									180	1	1	8	0	10	0	0	1	10	1	9	0	0	1	24	0	9	0	0	1	26	1	8	0	0	2	12	0	9	0	0	2	14	1	8	0	0	3	0	0
											7	0	0	6	0	0	7	2	1	5	0	0	7	16	0	5	0	0	7	18	1	4	0	0	8	4	0	5	0	0	8	6	1	4	0	0	8	20	0
									181	1	1	9	0	10	0		1	11	1	9	0	0	1	25	0	9	0	0	2	13	0	9	0	0	2	15	1	8	0	0	3	1	0	9	0	0	3	3	1
											7	17	0	5	0	0	7	19	1	4	0	0	8	5	0	5	0	0	8	7	1	4			8	21	0	4	0	0	8	23	1	3	0	0	9	9	0
									325	1	10	15	1	11	0	0	11	3	1	11	0	0	11	17	0	11	0		11	19	1	10	0	0	12	5	0	11	0	0	12	7	1	10	0	0	12	21	0
									343	1	11	21	1	11	0	0	12	9	1	11	0	0	12	23	0	11	0	0	12	25	1	10	0	0
Trehalose	[M+NH4]+	360	12	26	1	11			41	1	1	13	0	1	0	0	1	15	1	0	0	0	2	1	0	1	0	0	2	3	1	0	0	0	2	17	0	0	0	0	3	5
									43	1	1	1	1	1	0	0	1	15	0	1	0	0	1	17	1	0	0	0	2	3	0	1	0	0	2	5	1	0	0	0	2	19	0	0	0	0	3	7	0
									45	1	1	1	0	2	0	0	1	3	1	1	0	0	1	17	0	1	0	0	1	19	1	0	0	0	2	5	0	1	0	0	2	7	1	0	0	0	2	21	0
									53	1	1	9	0	2	0	0	1	11	1	1	0	0	1	25	0	1	0	0	2	13	0	1	0	0	2	15	1	0	0	0	3	1	0	1	0	0	3	3	1
									55	1	1	11	0	2	0	0	1	13	1	1	0	0	2	1	1	1	0	0	2	15	0	1	0	0	2	17	1	0	0	0	3	3	0	1	0	0	3	5	1
									57	1	1	13	0	2	0	0	1	15	1	1	0	0	2	1	0	2	0	0	2	3	1	1	0	0	2	17	0	1	0	0	2	19	1	0	0	0	3	5	0
									59		1	1	1	2	0	0	1	15	0	2	0	0	1	17	1	1	0	0	2	3	0	2	0	0	2	5	1	1	0	0	2	19	0	1	0	0	2	21	1
									61	1	1	1	0	3	0	0	1	3	1	2	0	0	1	17	0	2	0	0	1	19	1	1	0	0	2	5	0	2	0	0	2	7	1	1	0	0	2	21	0
									69	1	1	9	0	3	0	0	1	11	1	2	0	0	1	25	0	2	0	0	2	13	0	2	0	0	2	15	1	1	0	0	3	1	0	2	0	0	3	3	1
									71	1	1	11	0	3	0	0	1	13	1	2	0	0	2	1	1	2	0	0	2	15	0	2	0	0	2	17	1	1	0	0	3	3	0	2	0	0	3	5	1
									71	1	1	11	0	3	0	0	1	13	1	2	0	0	2	1	1	2	0	0	2	15	0	2	0	0	2	17	1	1	0	0	3	3	0	2	0	0	3	5	1
									73	1	1	13	0	3	0	0	1	15	1	2	0	0	2	1	0	3	0	0	2	3	1	2	0	0	2	17	0	2	0	0	2	19	1	1	0	0	3	5	0
									81	1	1	5	0	4	0	0	1	7	1	3	0	0	1	21	0	3	0	0	1	23		1	2	0	2	9	0	3	0	0	2	11	1	2	0	0	2	25	0
									85	1	1	9	0	4	0	0	1	11	1	3	0	0	1	25	0	3	0	0	2	13	0	3	0	0	2	15	1	2	0	0	3	1	0	3	0	0	3	3	1
									87		1	11	0	4	0	0	1	13	1	3	0	0	2	1	1	3	0	0	2	15	0	3	0	0	2	17	1	2	0	0	3	3	0	3	0	0	3	5	1
									91	1	1	1	1	4	0	0	1	15	0	4	0	0	1	17	1	3	0	0	2	3	0	4	0	0	2	5	1	3	0	0	2	19	0	3	0	0	2	21	1
									97	1	1	5	0	5	0	0	1	7	1	4	0	0	1	21	0	4	0	0	1	23	1	3	0	0	2	9	0	4	0	0	2	11	1	3	0	0	2	25	0
									99	1	1	7	0	5	0	0	1	9	1	4	0	0	1	23	0	4	0	0	1	25	1	3	0	0	2	11	0	4	0	0	2	13	1	3	0	0	3	1	1
									103		1	11	0	5	0	0	1	13	1	4	0	0	2	1	1	4	0	0	2	15	0	4	0	0	2	17	1	3	0	0	3	3	0	4	0	0	3	5	1
									109	1	1	1	0	6	0	0	1	3	1	5	0	0	1	17	0	5	0	0	1	19	1	4	0	0	2	5	0	5	0	0	2	7	1	4	0	0	2	21	0
											6	23	1	0	0	0	7	9	0	1	0	0	7	11	1	0	0	0	7	25	0	0	0	0	8	13	0	0	0	0	9	1
									115	1	1	7	0	6	0		1	9	1	5	0	0	1	23	0	5	0	0	1	25	1	4	0	0	2	11	0	5	0	0	2	13	1	4	0	0	3	1	1
											7	15	0	1	0	0	7	17	1	0	0	0	8	3	0	1	0	0	8	5	1	0	0	0	8	19	0	0	0	0	9	7	0	0	0	0
									127	1	1	3	0	7	0	0	1	5	1	6	0	0	1	19	0	6	0	0	1	21	1	5	0	0	2	7	0	6	0	0	2	9	1	5	0	0	2	23	0
											6	25	1	1	0	0	7	11	0	2	0	0	7	13	1	1	0	0	8	1	1	1	0	0	8	15	0	1	0	0	8	17	1	0	0	0	9	3	0
									145	1	1	5	0	8	0	0	1	7	1	7	0	0	1	21	0	7	0	0	1	23	1	6	0	0	2	9	0	7	0	0	2	11	1	6	0	0	2	25
											7	13	0	3	0	0	7	15	1	2	0	0	8	1	0	3	0	0	8	3	1	2	0	0	8	17	0	2	0	0	8	19	1	1	0	0	9	5	0
									163	1	1	7	0	9	0	0	1	9	1	8	0	0	1	23	0	8	0	0	1	25	1	7	0	0	2	11	0	8	0	0	2	13	1	7	0	0	3	1	1
											7	15	0	4	0	0	7	17	1	3	0	0	8	3	0	4	0	0	8	5	1	3	0	0	8	19	0	3	0	0	8	21	1	2	0	0	9	7	0
									180		1	8	0	10	0	0	1	10	1	9	0	0	1	24	0	9	0	0	1	26	1	8	0	0	2	12	0	9	0	0	2	14	1	8	0	0	3	0	0
											7	0	0	6	0	0	7	2	1	5	0	0	7	16	0	5	0	0	7	18	1	4	0	0	8	4	0	5	0	0	8	6	1	4	0	0	8	20	0
									181	1	1	9	0	10	0		1	11	1	9	0	0	1	25	0	9	0	0	2	13	0	9	0	0	2	15	1	8	0	0	3	1	0	9	0	0	3	3	1
											7	17	0	5	0	0	7	19	1	4	0	0	8	5	0	5	0	0	8	7	1	4			8	21	0	4	0	0	8	23	1	3	0	0	9	9	0
									325	1	10	15	1	11	0	0	11	3	1	11	0	0	11	17	0	11	0		11	19	1	10	0	0	12	5	0	11	0	0	12	7	1	10	0	0	12	21	0
Glucose	[M-H]-	179	6	11		6			43		2	3	0	1	0	0	3	7	0	0	0	0
									57		2	1	0	2	0	0	3	5	0	1	0	0	4	9	0	0	0	0
									59		2	3	0	2	0	0	3	7	0	1	0	0	4	11	0	0	0	0
									71		1	11	0	3	0	0	3	3	0	2	0	0	4	7	0	1	0	0	5	11	0	0	0	0
									85		1	9	0	4	0	0	3	1	0	3	0	0	4	5	0	2	0	0	5	9	0	1	0	0
									89		2	1	0	4	0	0	3	5	0	3	0	0	4	9	0	2	0	0	6	1	0	1	0	0
									101		1	9	0	5	0	0	3	1	0	4	0	0	4	5	0	3	0	0	5	9	0	2	0	0
									107		2	3	0	5	0	0	3	7	0	4	0	0	4	11	0	3	0	0	6	3	0	2	0	0
									113		1	5	0	6	0	0	2	9	0	5	0	0	4	1	0	4	0	0	5	5	0	3	0	0	6	9	0	2
									119		1	11	0	6	0	0	3	3	0	5	0	0	4	7	0	4	0	0	5	11	0	3	0	0			0		0	0
									131		2	11	0	6	0	0	4	3	0	5	0	0	5	7	0	4	0	0	6	11	0	3	0	0
									149		4	5	0	6	0	0	5	9	0	5	0	0
									161		5	5	0	6	0	0	6	9	0	5	0	0
Fructose	[M-H]-	179	6	11		6			41		2	1	0	1	0	0	3	5	0	0	0	0
									43		2	3	0	1	0	0	3	7	0	0	0	0
									45		1	1	0	2	0	0	2	5	0	1	0	0	3	9	0	0	0	0
									55		1	11	0	2			3	3	0	1	0	0	4	7	0	0	0	0
									57		2	1	0	2	0	0	3	5	0	1	0	0	4	9	0	0	0	0
									59		2	3	0	2	0	0	3	7	0	1	0	0	4	11	0	0	0	0
									71		1	11	0	3	0	0	3	3	0	2	0	0	4	7	0	1	0	0	5	11	0	0	0	0
									85		1	9	0	4	0	0	3	1	0	3	0	0	4	5	0	2	0	0	5	9	0	1	0	0
									89		2	1	0	4	0	0	3	5	0	3	0	0	4	9	0	2	0	0	6	1	0	1	0	0
									101		1	9	0	5	0	0	3	1	0	4	0	0	4	5	0	3	0	0	5	9	0	2	0	0
									107		2	3	0	5	0	0	3	7	0	4	0	0	4	11	0	3	0	0	6	3	0	2	0	0
									113		1	5	0	6	0	0	2	9	0	5	0	0	4	1	0	4	0	0	5	5	0	3	0	0	6	9	0	2
									119		1	11	0	6	0	0	3	3	0	5	0	0	4	7	0	4	0	0	5	11	0	3	0	0
									143		3	11	0	6	0	0	5	3	0	5	0	0	6	7	0	4	0	0
									149		4	5	0	6	0	0	5	9	0	5	0	0
									161		5	5	0	6	0	0	6	9	0	5	0	0
[truncated: 111 more columns]

## Sheet: S2
			Fragment Elemental Composition						Carbon Atom origin for fragments with carbon backbone break (the carbon atom numbering refers to the structures given in the Supplementary Information)																					Unique Carbon Origin assigned	Rank of Measurement Matrix for all product ions of known carbon origin	Number of isotopomers of metabolite	Product ion is intense, product of a carbon backbone break and unique in carbon origin	Nominal Isotopic Overlap between Mass Traces	Computed mass transitions
			C	H	N	O	P	S	1	2	3	4	5	6	7	8	9	10	11	12	13	14	15	16	17	18	19	20	21
Glucose 6-phosphate	259	59	2	3	0	2	0	0																						0	32	64			259>59	260>59	260>60	261>59	261>60	261>61	262>59	262>60	262>61	263>59	263>60	263>61	264>60	264>61	265>61
0		63	0	0	0	2	1	0																						0					259>63	260>63	261>63	262>63	263>63	264>63	265>63
0		71	3	3	0	2	0	0																						0					259>71	260>71	260>72	261>71	261>72	261>73	262>71	262>72	262>73	262>74	263>72	263>73	263>74	264>73	264>74
0		79	0	0	0	3	1	0																						0					259>79	260>79	261>79	262>79	263>79	264>79	265>79
0		97	0	2	0	4	1	0																						0					259>97	260>97	261>97	262>97	263>97	264>97	265>97
0		101	4	5	0	3	0	0																						0					259>101	260>101	260>102	261>101	261>102	261>103	262>102	262>103	262>104	263>103	263>104	263>105	264>104	264>105	265>105
0		139	2	4	0	5	1	0					5	6																1			1		259>139	260>139	260>140	261>139	261>140	261>141	262>139	262>140	262>141	263>139	263>140	263>141	264>140	264>141	265>141
0		169	3	6	0	6	1	0				4	5	6																1			1		259>169	260>169	260>170	261>169	261>170	261>171	262>169	262>170	262>171	262>172	263>170	263>171	263>172	264>171	264>172
0		199	4	8	0	7	1	0			3	4	5	6																1					259>199	260>199	260>200	261>199	261>200	261>201	262>200	262>201	262>202	263>201	263>202	263>203	264>202	264>203	265>203
0		223	6	8	0	7	1	0																						0					259>223	260>224	261>225	262>226	263>227	264>228	265>229
0		241	6	10	0	8	1	0																						0					259>241	260>242	261>243	262>244	263>245	264>246	265>247
0			0	0	0	0	0	0																						0
Glucose 1-phosphate	259	63	0	0	0	2	1	0																						0	15	64			259>63	260>63	261>63	262>63	263>63	264>63	265>63
0		79	0	0	0	3	1	0																						0					259>79	260>79	261>79	262>79	263>79	264>79	265>79
0		97	0	2	0	4	1	0																						0					259>97	260>97	261>97	262>97	263>97	264>97	265>97
0		139	2	4	0	5	1	0	1	2																				1					259>139	260>139	260>140	261>139	261>140	261>141	262>139	262>140	262>141	263>139	263>140	263>141	264>140	264>141	265>141
0		241	6	10	0	8	1	0																						0					259>241	260>242	261>243	262>244	263>245	264>246	265>247
0			0	0	0	0	0	0																						0
Fructose 6-phosphate	259	63	0	0	0	2	1	0																						0	32	64			259>63	260>63	261>63	262>63	263>63	264>63	265>63
0		71	3	3	0	2	0	0																						0					259>71	260>71	260>72	261>71	261>72	261>73	262>71	262>72	262>73	262>74	263>72	263>73	263>74	264>73	264>74
0		79	0	0	0	3	1	0																						0					259>79	260>79	261>79	262>79	263>79	264>79	265>79
0		97	0	2	0	4	1	0																						0					259>97	260>97	261>97	262>97	263>97	264>97	265>97
0		101	4	5	0	3	0	0																						0					259>101	260>101	260>102	261>101	261>102	261>103	262>102	262>103	262>104	263>103	263>104	263>105	264>104	264>105	265>105
0		139	2	4	0	5	1	0					5	6																1			1		259>139	260>139	260>140	261>139	261>140	261>141	262>139	262>140	262>141	263>139	263>140	263>141	264>140	264>141	265>141
0		169	3	6	0	6	1	0				4	5	6																1			1		259>169	260>169	260>170	261>169	261>170	261>171	262>169	262>170	262>171	262>172	263>170	263>171	263>172	264>171	264>172
0		199	4	8	0	7	1	0			3	4	5	6																1					259>199	260>199	260>200	261>199	261>200	261>201	262>200	262>201	262>202	263>201	263>202	263>203	264>202	264>203	265>203
0		223	6	8	0	7	1	0																						0					259>223	260>224	261>225	262>226	263>227	264>228	265>229
0			0	0	0	0	0	0																						0
Fructose 1-phosphate	259	79	0	0	0	3	1	0																						0	16	64			259>79	260>79	261>79	262>79	263>79	264>79	265>79
0		97	0	2	0	4	1	0																						0					259>97	260>97	261>97	262>97	263>97	264>97	265>97
0		169	3	6	0	6	1	0	1	2	3																			1					259>169	260>169	260>170	261>169	261>170	261>171	262>169	262>170	262>171	262>172	263>170	263>171	263>172	264>171	264>172
0			0	0	0	0	0	0																						0
Fructose 1,6-bisphosphate	339	63	0	0	0	2	1	0																						0	24	64			339>63	340>63	341>63	342>63	343>63	344>63	345>63
0		79	0	0	0	3	1	0																						0					339>79	340>79	341>79	342>79	343>79	344>79	345>79
0		87	4	7	0	2	0	0																						0					339>87	340>87	340>88	341>87	341>88	341>89	342>88	342>89	342>90	343>89	343>90	343>91	344>90	344>91	345>91
0		97	0	2	0	4	1	0																						0					339>97	340>97	341>97	342>97	343>97	344>97	345>97
0		139	2	4	0	5	1	0					5	6																1					339>139	340>139	340>140	341>139	341>140	341>141	342>139	342>140	342>141	343>139	343>140	343>141	344>140	344>141	345>141
0		151	3	4	0	5	1	0																						0					339>151	340>151	340>152	341>151	341>152	341>153	342>151	342>152	342>153	342>154	343>152	343>153	343>154	344>153	344>154
0		159	0	1	0	6	2	0																						0					339>159	340>159	341>159	342>159	343>159	344>159	345>159
0		169	3	6	0	6	1	0				4	5	6																1					339>169	340>169	340>170	341>169	341>170	341>171	342>169	342>170	342>171	342>172	343>170	343>171	343>172	344>171	344>172
0		177	0	3	0	7	2	0																						0					339>177	340>177	341>177	342>177	343>177	344>177	345>177
0		195	5	8	0	6	1	0																						0					339>195	340>195	340>196	341>196	341>197	342>197	342>198	343>198	343>199	344>199	344>200	345>200
0		205	6	6	0	6	1	0																						0					339>205	340>206	341>207	342>208	343>209	344>210	345>211
0		223	6	8	0	7	1	0																						0					339>223	340>224	341>225	342>226	343>227	344>228	345>229
0		241	6	10	0	8	1	0																						0					339>241	340>242	341>243	342>244	343>245	344>246	345>247
0		249	3	7	0	9	2	0																						0					339>249	340>249	340>250	341>249	341>250	341>251	342>249	342>250	342>251	342>252	343>250	343>251	343>252	344>251	344>252
0		267	3	9	0	10	2	0																						0					339>267	340>267	340>268	341>267	341>268	341>269	342>267	342>268	342>269	342>270	343>268	343>269	343>270	344>269	344>270
0		321	6	11	0	11	2	0																						0					339>321	340>322	341>323	342>324	343>325	344>326	345>327
0			0	0	0	0	0	0																						0
6-Phosphogluconate	275	41	2	1	0	1	0	0																						0	36	64			275>41	276>41	276>42	277>41	277>42	277>43	278>41	278>42	278>43	279>41	279>42	279>43	280>42	280>43	281>43
0		57	2	1	0	2	0	0																						0				1	275>57	276>57	276>58	277>57	277>58	277>59	278>57	278>58	278>59	279>57	279>58	279>59	280>58	280>59	281>59
0		57	3	5	0	1	0	0																						0				1	275>57	276>57	276>58	277>57	277>58	277>59	278>57	278>58	278>59	278>60	279>58	279>59	279>60	280>59	280>60
0		59	2	3	0	2	0	0																						0				1	275>59	276>59	276>60	277>59	277>60	277>61	278>59	278>60	278>61	279>59	279>60	279>61	280>60	280>61	281>61
0		63	0	0	0	2	1	0																						0					275>63	276>63	277>63	278>63	279>63	280>63	281>63
0		69	3	1	0	2	0	0																						0				1	275>69	276>69	276>70	277>69	277>70	277>71	278>69	278>70	278>71	278>72	279>70	279>71	279>72	280>71	280>72
0		71	3	3	0	2	0	0																						0				1	275>71	276>71	276>72	277>71	277>72	277>73	278>71	278>72	278>73	278>74	279>72	279>73	279>74	280>73	280>74
0		73	2	1	0	3	0	0																						0				1	275>73	276>73	276>74	277>73	277>74	277>75	278>73	278>74	278>75	279>73	279>74	279>75	280>74	280>75	281>75
0		73	3	5	0	2	0	0																						0				1	275>73	276>73	276>74	277>73	277>74	277>75	278>73	278>74	278>75	278>76	279>74	279>75	279>76	280>75	280>76
0		75	2	3	0	3	0	0																						0				1	275>75	276>75	276>76	277>75	277>76	277>77	278>75	278>76	278>77	279>75	279>76	279>77	280>76	280>77	281>77
0		79	0	0	0	3	1	0																						0					275>79	276>79	277>79	278>79	279>79	280>79	281>79
0		85	4	5	0	2	0	0		2	3	4	5																	1				1	275>85	276>85	276>86	277>85	277>86	277>87	278>86	278>87	278>88	279>87	279>88	279>89	280>88	280>89	281>89
0		87	3	3	0	3	0	0																						0				1	275>87	276>87	276>88	277>87	277>88	277>89	278>87	278>88	278>89	278>90	279>88	279>89	279>90	280>89	280>90
0		87	4	7	0	2	0	0																						0				1	275>87	276>87	276>88	277>87	277>88	277>89	278>88	278>89	278>90	279>89	279>90	279>91	280>90	280>91	281>91
0		89	3	5	0	3	0	0																						0				1	275>89	276>89	276>90	277>89	277>90	277>91	278>89	278>90	278>91	278>92	279>90	279>91	279>92	280>91	280>92
0		95	5	3	0	2	0	0																						0				1	275>95	276>95	276>96	277>96	277>97	278>97	278>98	279>98	279>99	280>99	280>100	281>100
0		97	0	2	0	4	1	0																						0				1	275>97	276>97	277>97	278>97	279>97	280>97	281>97
0		99	4	3	0	3	0	0	1	2	3	4																		1			1	1	275>99	276>99	276>100	277>99	277>100	277>101	278>100	278>101	278>102	279>101	279>102	279>103	280>102	280>103	281>103
0		101	4	5	0	3	0	0																						0				1	275>101	276>101	276>102	277>101	277>102	277>103	278>102	278>103	278>104	279>103	279>104	279>105	280>104	280>105	281>105
0		111	5	3	0	3	0	0																						0					275>111	276>111	276>112	277>112	277>113	278>113	278>114	279>114	279>115	280>115	280>116	281>116
0		117	4	5	0	4	0	0																						0					275>117	276>117	276>118	277>117	277>118	277>119	278>118	278>119	278>120	279>119	279>120	279>121	280>120	280>121	281>121
0		129	5	5	0	4	0	0	1	2	3	4	5																	1					275>129	276>129	276>130	277>130	277>131	278>131	278>132	279>132	279>133	280>133	280>134	281>134
0		131	5	7	0	4	0	0																						0					275>131	276>131	276>132	277>132	277>133	278>133	278>134	279>134	279>135	280>135	280>136	281>136
0		139	2	4	0	5	1	0					5	6																1					275>139	276>139	276>140	277>139	277>140	277>141	278>139	278>140	278>141	279>139	279>140	279>141	280>140	280>141	281>141
0		141	6	5	0	4	0	0																						0					275>141	276>142	277>143	278>144	279>145	280>146	281>147
0		159	6	7	0	5	0	0																						0					275>159	276>160	277>161	278>162	279>163	280>164	281>165
0		177	6	9	0	6	0	0																						0					275>177	276>178	277>179	278>180	279>181	280>182	281>183
0		195	6	11	0	7	0	0																						0					275>195	276>196	277>197	278>198	279>199	280>200	281>201
0		199	4	8	0	7	1	0			3	4	5	6																1					275>199	276>199	276>200	277>199	277>200	277>201	278>200	278>201	278>202	279>201	279>202	279>203	280>202	280>203	281>203
0		239	6	8	0	8	1	0																						0					275>239	276>240	277>241	278>242	279>243	280>244	281>245
0		257	6	10	0	9	1	0																						0					275>257	276>258	277>259	278>260	279>261	280>262	281>263
0			0	0	0	0	0	0																						0
Ribulose 5-phosphate_Xylulose 5-phosphate	229	59	2	3	0	2	0	0																						0	12	32			229>59	230>59	230>60	231>59	231>60	231>61	232>59	232>60	232>61	233>60	233>61	234>61
0		63	0	0	0	2	1	0																						0					229>63	230>63	231>63	232>63	233>63	234>63
0		71	3	3	0	2	0	0																						0					229>71	230>71	230>72	231>71	231>72	231>73	232>72	232>73	232>74	233>73	233>74	234>74
0		79	0	0	0	3	1	0																						0					229>79	230>79	231>79	232>79	233>79	234>79
0		97	0	2	0	4	1	0																						0					229>97	230>97	231>97	232>97	233>97	234>97
0		139	2	4	0	5	1	0				4	5																	1			1		229>139	230>139	230>140	231>139	231>140	231>141	232>139	232>140	232>141	233>140	233>141	234>141
0			0	0	0	0	0	0																						0
Ribose 5-phosphate_Xylose 5-phosphate	229	79	0	0	0	3	1	0																						0	12	32			229>79	230>79	231>79	232>79	233>79	234>79
0		97	0	2	0	4	1	0																						0					229>97	230>97	231>97	232>97	233>97	234>97
0		139	2	4	0	5	1	0				4	5																	1			1		229>139	230>139	230>140	231>139	231>140	231>141	232>139	232>140	232>141	233>140	233>141	234>141
0			0	0	0	0	0	0																						0
Inosine 5-monophosphate	347	65	3	1	2	0	0	0			3	4	5																	1	57	1024	1		347>65	348>65	348>66	349>65	349>66	349>67	350>65	350>66	350>67	350>68	351>65	351>66	351>67	351>68	352>65
0		79	0	0	0	3	1	0																						0					347>79	348>79	349>79	350>79	351>79	352>79	353>79	354>79	355>79	356>79	357>79
0		97	0	2	0	4	1	0																						0					347>97	348>97	349>97	350>97	351>97	352>97	353>97	354>97	355>97	356>97	357>97
0		135	5	3	4	1	0	0	1	2	3	4	5																	1			1		347>135	348>135	348>136	349>135	349>136	349>137	350>135	350>136	350>137	350>138	351>135	351>136	351>137	351>138	351>139
0		211	5	8	0	7	1	0						6	7	8	9	10												1			1		347>211	348>211	348>212	349>211	349>212	349>213	350>211	350>212	350>213	350>214	351>211	351>212	351>213	351>214	351>215
0			0	0	0	0	0	0																						0
Cytidine 5-triphosphate	482	79	0	0	0	3	1	0																						0	30	512			482>79	483>79	484>79	485>79	486>79	487>79	488>79	489>79	490>79	491>79
0		110	4	4	3	1	0	0	1	2	3	4																		1			1		482>110	483>110	483>111	484>110	484>111	484>112	485>110	485>111	485>112	485>113	486>110	486>111	486>112	486>113	486>114
0		159	0	1	0	6	2	0																						0					482>159	483>159	484>159	485>159	486>159	487>159	488>159	489>159	490>159	491>159
0		175	5	4	0	5	1	0																						0				1	482>175	483>175	483>176	484>175	484>176	484>177	485>175	485>176	485>177	485>178	486>175	486>176	486>177	486>178	486>179
0		177	0	3	0	7	2	0																						0				1	482>177	483>177	484>177	485>177	486>177	487>177	488>177	489>177	490>177	491>177
0		273	5	7	0	9	2	0					5	6	7	8	9													1			1		482>273	483>273	483>274	484>273	484>274	484>275	485>273	485>274	485>275	485>276	486>273	486>274	486>275	486>276	486>277
0		384	9	12	3	10	2	0	1	2	3	4	5	6	7	8	9													1			1		482>384	483>385	484>386	485>387	486>388	487>389	488>390	489>391	490>392	491>393
0		402	9	14	3	11	2	0	1	2	3	4	5	6	7	8	9													1			1		482>402	483>403	484>404	485>405	486>406	487>407	488>408	489>409	490>410	491>411
0			0	0	0	0	0	0																						0
Guanosine 5-monophosphate	362	79	0	0	0	3	1	0																						0	36	1024			362>79	363>79	364>79	365>79	366>79	367>79	368>79	369>79	370>79	371>79	372>79
0		133	5	1	4	1	0	0	1	2	3	4	5																	1			1		362>133	363>133	363>134	364>133	364>134	364>135	365>133	365>134	365>135	365>136	366>133	366>134	366>135	366>136	366>137
0		150	5	4	5	1	0	0	1	2	3	4	5																	1			1		362>150	363>150	363>151	364>150	364>151	364>152	365>150	365>151	365>152	365>153	366>150	366>151	366>152	366>153	366>154
0		211	5	8	0	7	1	0						6	7	8	9	10												1			1		362>211	363>211	363>212	364>211	364>212	364>213	365>211	365>212	365>213	365>214	366>211	366>212	366>213	366>214	366>215
0			0	0	0	0	0	0																						0
Guanosine 5-triphosphate	522	79	0	0	0	3	1	0																						0	36	1024			522>79	523>79	524>79	525>79	526>79	527>79	528>79	529>79	530>79	531>79	532>79
0		133	5	1	4	1	0	0	1	2	3	4	5																	1			1		522>133	523>133	523>134	524>133	524>134	524>135	525>133	525>134	525>135	525>136	526>133	526>134	526>135	526>136	526>137
0		150	5	4	5	1	0	0	1	2	3	4	5																	1			1		522>150	523>150	523>151	524>150	524>151	524>152	525>150	525>151	525>152	525>153	526>150	526>151	526>152	526>153	526>154
0		159	0	1	0	6	2	0																						0					522>159	523>159	524>159	525>159	526>159	527>159	528>159	529>159	530>159	531>159	532>159
0		177	0	3	0	7	2	0																						0					522>177	523>177	524>177	525>177	526>177	527>177	528>177	529>177	530>177	531>177	532>177
0		273	5	7	0	9	2	0						6	7	8	9	10												1			1		522>273	523>273	523>274	524>273	524>274	524>275	525>273	525>274	525>275	525>276	526>273	526>274	526>275	526>276	526>277
0		344	10	11	5	7	1	0	1	2	3	4	5	6	7	8	9	10												1			1		522>344	523>345	524>346	525>347	526>348	527>349	528>350	529>351	530>352	531>353	532>354
0		424	10	12	5	10	2	0	1	2	3	4	5	6	7	8	9	10												1			1		522>424	523>425	524>426	525>427	526>428	527>429	528>430	529>431	530>432	531>433	532>434
0			0	0	0	0	0	0																						0
Adenosine 5-triphosphate	506	79	0	0	0	3	1	0																						0	36	1024			506>79	507>79	508>79	509>79	510>79	511>79	512>79	513>79	514>79	515>79	516>79
0		134	5	4	5	0	0	0	1	2	3	4	5																	1			1		506>134	507>134	507>135	508>134	508>135	508>136	509>134	509>135	509>136	509>137	510>134	510>135	510>136	510>137	510>138
0		159	0	1	0	6	2	0																						0					506>159	507>159	508>159	509>159	510>159	511>159	512>159	513>159	514>159	515>159	516>159
																														0					506>175	507>175	508>175	509>175	510>175	511>175	512>175	513>175	514>175	515>175	516>175
0		177	0	3	0	7	2	0																						0					506>177	507>177	508>177	509>177	510>177	511>177	512>177	513>177	514>177	515>177	516>177
0		273	5	7	0	9	2	0						6	7	8	9	10												1			1		506>273	507>273	507>274	508>273	508>274	508>275	509>273	509>274	509>275	509>276	510>273	510>274	510>275	510>276	510>277
0		408	10	12	5	9	2	0	1	2	3	4	5	6	7	8	9	10												1			1		506>408	507>409	508>410	509>411	510>412	511>413	512>414	513>415	514>416	515>417	516>418
0			0	0	0	0	0	0																						0
Uridine 5-triphosphate	483	79	0	0	0	3	1	0																						0	30	512			483>79	484>79	485>79	486>79	487>79	488>79	489>79	490>79	491>79	492>79
0		111	4	3	2	2	0	0	1	2	3	4																		1			1		483>111	484>111	484>112	485>111	485>112	485>113	486>111	486>112	486>113	486>114	487>111	487>112	487>113	487>114	487>115
0		159	0	1	0	6	2	0																						0					483>159	484>159	485>159	486>159	487>159	488>159	489>159	490>159	491>159	492>159
0		177	0	3	0	7	2	0																						0					483>177	484>177	485>177	486>177	487>177	488>177	489>177	490>177	491>177	492>177
0		273	5	7	0	9	2	0					5	6	7	8	9													1			1		483>273	484>273	484>274	485>273	485>274	485>275	486>273	486>274	486>275	486>276	487>273	487>274	487>275	487>276	487>277
0		385	9	11	2	11	2	0	1	2	3	4	5	6	7	8	9													1			1		483>385	484>386	485>387	486>388	487>389	488>390	489>391	490>392	491>393	492>394
0		403	9	13	2	12	2	0	1	2	3	4	5	6	7	8	9													1			1		483>403	484>404	485>405	486>406	487>407	488>408	489>409	490>410	491>411	492>412
0			0	0	0	0	0	0																						0
Thymidine 5-triphopshate	481	79	0	0	0	3	1	0																						0	36	1024			481>79	482>79	483>79	484>79	485>79	486>79	487>79	488>79	489>79	490>79	491>79
0		159	0	1	0	6	2	0																						0					481>159	482>159	483>159	484>159	485>159	486>159	487>159	488>159	489>159	490>159	491>159
0		177	0	3	0	7	2	0																						0					481>177	482>177	483>177	484>177	485>177	486>177	487>177	488>177	489>177	490>177	491>177
0		257	5	7	0	8	2	0						6	7	8	9	10												1				1	481>257	482>257	482>258	483>257	483>258	483>259	484>257	484>258	484>259	484>260	485>257	485>258	485>259	485>260	485>261
0		259	5	9	0	8	2	0						6	7	8	9	10												1			1	1	481>259	482>259	482>260	483>259	483>260	483>261	484>259	484>260	484>261	484>262	485>259	485>260	485>261	485>262	485>263
0		383	10	13	2	10	2	0	1	2	3	4	5	6	7	8	9	10												1			1		481>383	482>384	483>385	484>386	485>387	486>388	487>389	488>390	489>391	490>392	491>393
0		401	10	15	2	11	2	0	1	2	3	4	5	6	7	8	9	10												1			1		481>401	482>402	483>403	484>404	485>405	486>406	487>407	488>408	489>409	490>410	491>411
0			0	0	0	0	0	0																						0
beta-Nicotinamide adenine dinucleotide (NAD)	662	79	0	0	0	3	1	0																						0					662>79	663>79	664>79	665>79	666>79	667>79	668>79	669>79	670>79	671>79	672>79	673>79	674>79	675>79	676>79
0		97	0	2	0	4	1	0																						0					662>97	663>97	664>97	665>97	666>97	667>97	668>97	669>97	670>97	671>97	672>97	673>97	674>97	675>97	676>97
0		134	5	4	5	0	0	0	1	2	3	4	5																	1			1		662>134	663>134	663>135	664>134	664>135	664>136	665>134	665>135	665>136	665>137	666>134	666>135	666>136	666>137	666>138
0		159	0	1	0	6	2	0																						0					662>159	663>159	664>159	665>159	666>159	667>159	668>159	669>159	670>159	671>159	672>159	673>159	674>159	675>159	676>159
0		175	5	4	0	5	1	0																						0				1	662>175	663>175	663>176	664>175	664>176	664>177	665>175	665>176	665>177	665>178	666>175	666>176	666>177	666>178	666>179
0		177	0	3	0	7	2	0																						0				1	662>177	663>177	664>177	665>177	666>177	667>177	668>177	669>177	670>177	671>177	672>177	673>177	674>177	675>177	676>177
0		273	5	7	0	9	2	0																						0					662>273	663>273	663>274	664>273	664>274	664>275	665>273	665>274	665>275	665>276	666>273	666>274	666>275	666>276	666>277
0		328	10	11	5	6	1	0	1	2	3	4	5	6	7	8	9	10												1			1		662>328	663>328	663>329	664>328	664>329	664>330	665>328	665>329	665>330	665>331	666>328	666>329	666>330	666>331	666>332
0		346	10	13	5	7	1	0	1	2	3	4	5	6	7	8	9	10												1			1		662>346	663>346	663>347	664>346	664>347	664>348	665>346	665>347	665>348	665>349	666>346	666>347	666>348	666>349	666>350
0		408	10	12	5	9	2	0	1	2	3	4	5	6	7	8	9	10												1			1		662>408	663>408	663>409	664>408	664>409	664>410	665>408	665>409	665>410	665>411	666>408	666>409	666>410	666>411	666>412
0		426	10	14	5	10	2	0	1	2	3	4	5	6	7	8	9	10												1			1		662>426	663>426	663>427	664>426	664>427	664>428	665>426	665>427	665>428	665>429	666>426	666>427	666>428	666>429	666>430
0		540	15	20	5	13	2	0	1	2	3	4	5	6	7	8	9	10	11	12	13	14	15							1			1		662>540	663>540	663>541	664>540	664>541	664>542	665>540	665>541	665>542	665>543	666>540	666>541	666>542	666>543	666>544
0			0	0	0	0	0	0																						0
beta-Nicotinamide adenine dinucleotide (NADH)	664	79	0	0	0	3	1	0																						0					664>79	665>79	666>79	667>79	668>79	669>79	670>79	671>79	672>79	673>79	674>79	675>79	676>79	677>79	678>79
0		97	0	2	0	4	1	0																						0					664>97	665>97	666>97	667>97	668>97	669>97	670>97	671>97	672>97	673>97	674>97	675>97	676>97	677>97	678>97
0		134	5	4	5	0	0	0	1	2	3	4	5																	1			1		664>134	665>134	665>135	666>134	666>135	666>136	667>134	667>135	667>136	667>137	668>134	668>135	668>136	668>137	668>138
0		159	0	1	0	6	2	0																						0					664>159	665>159	666>159	667>159	668>159	669>159	670>159	671>159	672>159	673>159	674>159	675>159	676>159	677>159	678>159
0		346	10	13	5	7	1	0	1	2	3	4	5	6	7	8	9	10												1			1		664>346	665>346	665>347	666>346	666>347	666>348	667>346	667>347	667>348	667>349	668>346	668>347	668>348	668>349	668>350
0		397	11	15	2	10	2	0											11	12	13	14	15	16	17	18	19	20	21	1			1	1	664>397	665>397	665>398	666>397	666>398	666>399	667>397	667>398	667>399	667>400	668>397	668>398	668>399	668>400	668>401
0		408	10	12	5	9	2	0	1	2	3	4	5	6	7	8	9	10												1			1	1	664>408	665>408	665>409	666>408	666>409	666>410	667>408	667>409	667>410	667>411	668>408	668>409	668>410	668>411	668>412
0			0	0	0	0	0	0																						0
beta-Nicotinamide adenine dinucleotide phosphate (NADP)	742	79	0	0	0	3	1	0																						0					742>79	743>79	744>79	745>79	746>79	747>79	748>79	749>79	750>79	751>79	752>79	753>79	754>79	755>79	756>79
0		97	0	2	0	4	1	0																						0					742>97	743>97	744>97	745>97	746>97	747>97	748>97	749>97	750>97	751>97	752>97	753>97	754>97	755>97	756>97
0		134	5	4	5	0	0	0	1	2	3	4	5																	1			1		742>134	743>134	743>135	744>134	744>135	744>136	745>134	745>135	745>136	745>137	746>134	746>135	746>136	746>137	746>138
0		147	4	4	0	4	1	0						6	7	8	9													1			1		742>147	743>147	743>148	744>147	744>148	744>149	745>147	745>148	745>149	745>150	746>147	746>148	746>149	746>150	746>151
0		159	0	1	0	6	2	0																						0					742>159	743>159	744>159	745>159	746>159	747>159	748>159	749>159	750>159	751>159	752>159	753>159	754>159	755>159	756>159
0		175	5	4	0	5	1	0																						0					742>175	743>175	743>176	744>175	744>176	744>177	745>175	745>176	745>177	745>178	746>175	746>176	746>177	746>178	746>179
0		193	5	6	0	6	1	0																						0					742>193	743>193	743>194	744>193	744>194	744>195	745>193	745>194	745>195	745>196	746>193	746>194	746>195	746>196	746>197
0		255	5	5	0	8	2	0																						0					742>255	743>255	743>256	744>255	744>256	744>257	745>255	745>256	745>257	745>258	746>255	746>256	746>257	746>258	746>259
0		273	5	7	0	9	2	0																						0					742>273	743>273	743>274	744>273	744>274	744>275	745>273	745>274	745>275	745>276	746>273	746>274	746>275	746>276	746>277
0		328	10	11	5	6	1	0	1	2	3	4	5	6	7	8	9	10												1			1		742>328	743>328	743>329	744>328	744>329	744>330	745>328	745>329	745>330	745>331	746>328	746>329	746>330	746>331	746>332
0		408	10	12	5	9	2	0	1	2	3	4	5	6	7	8	9	10												1			1		742>408	743>408	743>409	744>408	744>409	744>410	745>408	745>409	745>410	745>411	746>408	746>409	746>410	746>411	746>412
0		426	10	14	5	10	2	0	1	2	3	4	5	6	7	8	9	10												1			1		742>426	743>426	743>427	744>426	744>427	744>428	745>426	745>427	745>428	745>429	746>426	746>427	746>428	746>429	746>430
0		540	15	20	5	13	2	0	1	2	3	4	5	6	7	8	9	10	11	12	13	14	15							1			1		742>540	743>540	743>541	744>540	744>541	744>542	745>540	745>541	745>542	745>543	746>540	746>541	746>542	746>543	746>544
0		602	15	19	5	15	3	0	1	2	3	4	5	6	7	8	9	10	11	12	13	14	15							1			1		742>602	743>602	743>603	744>602	744>603	744>604	745>602	745>603	745>604	745>605	746>602	746>603	746>604	746>605	746>606
0		620	15	21	5	16	3	0	1	2	3	4	5	6	7	8	9	10	11	12	13	14	15							1			1		742>620	743>620	743>621	744>620	744>621	744>622	745>620	745>621	745>622	745>623	746>620	746>621	746>622	746>623	746>624
0			0	0	0	0	0	0																						0
beta-Nicotinamide adenine dinucleotide phosphate (NADPH)	744	79	0	0	0	3	1	0																						0					744>79	745>79	746>79	747>79	748>79	749>79	750>79	751>79	752>79	753>79	754>79	755>79	756>79	757>79	758>79
0		134	5	4	5	0	0	0	1	2	3	4	5																	1			1		744>134	745>134	745>135	746>134	746>135	746>136	747>134	747>135	747>136	747>137	748>134	748>135	748>136	748>137	748>138
0		159	0	1	0	6	2	0																						0					744>159	745>159	746>159	747>159	748>159	749>159	750>159	751>159	752>159	753>159	754>159	755>159	756>159	757>159	758>159
0		408	10	12	5	9	2	0	1	2	3	4	5	6	7	8	9	10												1			1		744>408	745>408	745>409	746>408	746>409	746>410	747>408	747>409	747>410	747>411	748>408	748>409	748>410	748>411	748>412
0		426	10	14	5	10	2	0	1	2	3	4	5	6	7	8	9	10												1			1		744>426	745>426	745>427	746>426	746>427	746>428	747>426	747>427	747>428	747>429	748>426	748>427	748>428	748>429	748>430
0			0	0	0	0	0	0																						0
Erythrose 4-phosphate	199	63	0	0	0	2	1	0																						0	9	16			199>63	200>63	201>63	202>63	203>63
0		79	0	0	0	3	1	0																						0					199>79	200>79	201>79	202>79	203>79
0		97	0	2	0	4	1	0																						0					199>97	200>97	201>97	202>97	203>97
0		139	2	4	0	5	1	0			3	4																		1			1		199>139	200>139	200>140	201>139	201>140	201>141	202>140	202>141	203>141
0			0	0	0	0	0	0																						0
Sedoheptulose 7-phosphate	189	79	0	0	0	3	1	0																						0	30	128			189>79	190>79	191>79	192>79	193>79	194>79	195>79	196>79
0		97	0	2	0	4	1	0																						0					189>97	190>97	191>97	192>97	193>97	194>97	195>97	196>97
0		139	2	4	0	5	1	0						6	7															1			1		189>139	190>139	190>140	191>139	191>140	191>141	192>139	192>140	192>141	193>139	193>140	193>141	194>139	194>140	194>141
0		199	4	8	0	7	1	0				4	5	6	7															1			1		189>199	190>199	190>200	191>199	191>200	191>201	192>199	192>200	192>201	192>202	193>200	193>201	193>202	193>203	194>201
0			0	0	0	0	0	0																						0
Glyceraldehyde 3-phosphate_Dihydroxyacetone phosphate	169	63	0	0	0	2	1	0																						0	6	8			169>63	170>63	171>63	172>63
0		79	0	0	0	3	1	0																						0					169>79	170>79	171>79	172>79
0		97	0	2	0	4	1	0																						0					169>97	170>97	171>97	172>97
0		139	2	4	0	5	1	0		2	3																			1					169>139	170>139	170>140	171>140	171>141	172>141
0		151	3	4	0	5	1	0																						0					169>151	170>152	171>153	172>154
0			0	0	0	0	0	0																						0
2-Phosphoglycerate_3-Phosphoglycerate	185	63	0	0	0	2	1	0																						0	0	8			185>63	186>63	187>63	188>63
0		79	0	0	0	3	1	0																						0					185>79	186>79	187>79	188>79
0		97	0	2	0	4	1	0																						0					185>97	186>97	187>97	188>97
0		167	3	4	0	6	1	0																						0					185>167	186>168	187>169	188>170
0			0	0	0	0	0	0																						0
Phosphoenolpyruvate	167	63	0	0	0	2	1	0																						0	8	8			167>63	168>63	169>63	170>63
0		79	0	0	0	3	1	0																						0					167>79	168>79	169>79	170>79
0		95	1	4	0	3	1	0		2																				1					167>95	168>95	168>96	169>95	169>96	170>96
0		123	2	4	0	4	1	0		2	3																			1					167>123	168>123	168>124	169>124	169>125	170>125
0		139	2	4	0	5	1	0	1	2																				1					167>139	168>139	168>140	169>140	169>141	170>141
0		149	3	2	0	5	1	0																						0					167>149	168>150	169>151	170>152
0			0	0	0	0	0	0																						0
Pyruvate	87	32	0	0	0	2	0	0																						0	6	8			87>32	88>32	89>32	90>32
0		41	2	1	0	1	0	0		2	3																			1					87>41	88>41	88>42	89>42	89>43	90>43
0		43	2	3	0	1	0	0		2	3																			1			1		87>43	88>43	88>44	89>44	89>45	90>45
0		58	2	2	0	2	0	0		2	3																			1				1	87>58	88>58	88>59	89>59	89>60	90>60
0		59	2	3	0	2	0	0		2	3																			1				1	87>59	88>59	88>60	89>60	89>61	90>61
0		60	1	0	0	3	0	0	2																					1				1	87>60	88>60	88>61	89>60	89>61	90>61
0			0	0	0	0	0	0																						0
Lactate	89	41	2	1	0	1	0	0		2	3																			1	6	8			89>41	90>41	90>42	91>42	91>43	92>43
0		43	2	3	0	1	0	0		2	3																			1				1	89>43	90>43	90>44	91>44	91>45	92>45
0		45	1	1	0	2	0	0	1																					1				1	89>45	90>45	90>46	91>45	91>46	92>46
0		71	3	3	0	2	0	0																						0					89>71	90>72	91>73	92>74
0			0	0	0	0	0	0																						0
Citrate	191	41	2	1	0	1	0	0																						0	16	64		1	191>41	192>41	192>42	193>41	193>42	193>43	194>41	194>42	194>43	195>41	195>42	195>43	196>42	196>43	197>43
0	0	41	3	5	0	0	0	0		2	3	4																		1			1	1	191>41	192>41	192>42	193>41	193>42	193>43	194>41	194>42	194>43	194>44	195>42	195>43	195>44	196>43	196>44
0	0	43	2	3	0	1	0	0																						0				1	191>43	192>43	192>44	193>43	193>44	193>45	194>43	194>44	194>45	195>43	195>44	195>45	196>44	196>45	197>45
0	0	57	3	5	0	1	0	0		2	3	4																		1			1	1	191>57	192>57	192>58	193>57	193>58	193>59	194>57	194>58	194>59	194>60	195>58	195>59	195>60	196>59	196>60
0	0	59	2	3	0	2	0	0																						0				1	191>59	192>59	192>60	193>59	193>60	193>61	194>59	194>60	194>61	195>59	195>60	195>61	196>60	196>61	197>61
0	0	67	4	3	0	1	0	0																						0					191>67	192>67	192>68	193>67	193>68	193>69	194>68	194>69	194>70	195>69	195>70	195>71	196>70	196>71	197>71
0	0	85	4	5	0	2	0	0																						0				1	191>85	192>85	192>86	193>85	193>86	193>87	194>86	194>87	194>88	195>87	195>88	195>89	196>88	196>89	197>89
0	0	87	3	3	0	3	0	0																						0				1	191>87	192>87	192>88	193>87	193>88	193>89	194>87	194>88	194>89	194>90	195>88	195>89	195>90	196>89	196>90
0	0	111	5	3	0	3	0	0																						0					191>111	192>111	192>112	193>112	193>113	194>113	194>114	195>114	195>115	196>115	196>116	197>116
0	0	129	5	5	0	4	0	0																						0				1	191>129	192>129	192>130	193>130	193>131	194>131	194>132	195>132	195>133	196>133	196>134	197>134
0	0	131	4	3	0	5	0	0																						0				1	191>131	192>131	192>132	193>131	193>132	193>133	194>132	194>133	194>134	195>133	195>134	195>135	196>134	196>135	197>135
0	0	147	5	7	0	5	0	0																						0					191>147	192>147	192>148	193>148	193>149	194>149	194>150	195>150	195>151	196>151	196>152	197>152
0	0	155	6	3	0	5	0	0																						0					191>155	192>156	193>157	194>158	195>159	196>160	197>161
0	0	173	6	5	0	6	0	0																						0					191>173	192>174	193>175	194>176	195>177	196>178	197>179
0	0	0	0	0	0	0	0	0																						0
Cis-Aconitate	173	41																													29	64
0	0	41								2	3	4
0	0	67							1	2	3	4
0	0	85	4	5	0	2	0	0																						0					173>85	174>85	174>86	175>85	175>86	175>87	176>86	176>87	176>88	177>87	177>88	177>89	178>88	178>89	179>89
0	0	111	5	3	0	3	0	0	1	2	3	4		6																1			1		173>111	174>111	174>112	175>112	175>113	176>113	176>114	177>114	177>115	178>115	178>116	179>116
0	0	129	5	5	0	4	0	0																						0					173>129	174>129	174>130	175>130	175>131	176>131	176>132	177>132	177>133	178>133	178>134	179>134
0	0		0	0	0	0	0	0																						0
Itaconate	129	85	4	5	0	2	0	0																						0	0	32			129>85	130>85	130>86	131>86	131>87	132>87	132>88	133>88	133>89	134>89
0			0	0	0	0	0	0																						0
Isocitrate	191	41	2	1	0	1	0	0																						0	29	64		1	191>41	192>41	192>42	193>41	193>42	193>43	194>41	194>42	194>43	195>41	195>42	195>43	196>42	196>43	197>43
0		41	3	5	0	0	0	0		2	3	4																		1				1	191>41	192>41	192>42	193>41	193>42	193>43	194>41	194>42	194>43	194>44	195>42	195>43	195>44	196>43	196>44
0		45	1	1	0	2	0	0	1																					1					191>45	192>45	192>46	193>45	193>46	194>45	194>46	195>45	195>46	196>45	196>46	197>46
0		55	3	3	0	1	0	0																						0				1	191>55	192>55	192>56	193>55	193>56	193>57	194>55	194>56	194>57	194>58	195>56	195>57	195>58	196>57	196>58
0		57	3	5	0	1	0	0		2	3	4																		1				1	191>57	192>57	192>58	193>57	193>58	193>59	194>57	194>58	194>59	194>60	195>58	195>59	195>60	196>59	196>60
0		67	4	3	0	1	0	0																						0					191>67	192>67	192>68	193>67	193>68	193>69	194>68	194>69	194>70	195>69	195>70	195>71	196>70	196>71	197>71
0		73	2	1	0	3	0	0	1	2																				1			1	1	191>73	192>73	192>74	193>73	193>74	193>75	194>73	194>74	194>75	195>73	195>74	195>75	196>74	196>75	197>75
0		73	3	5	0	2	0	0																						0				1	191>73	192>73	192>74	193>73	193>74	193>75	194>73	194>74	194>75	194>76	195>74	195>75	195>76	196>75	196>76
0		83	4	3	0	2	0	0																						0				1	191>83	192>83	192>84	193>83	193>84	193>85	194>84	194>85	194>86	195>85	195>86	195>87	196>86	196>87	197>87
0		85	4	5	0	2	0	0																						0				1	191>85	192>85	192>86	193>85	193>86	193>87	194>86	194>87	194>88	195>87	195>88	195>89	196>88	196>89	197>89
0		99	4	3	0	3	0	0																						0				1	191>99	192>99	192>100	193>99	193>100	193>101	194>100	194>101	194>102	195>101	195>102	195>103	196>102	196>103	197>103
0		101	4	5	0	3	0	0																						0				1	191>101	192>101	192>102	193>101	193>102	193>103	194>102	194>103	194>104	195>103	195>104	195>105	196>104	196>105	197>105
0		111	5	3	0	3	0	0																						0					191>111	192>111	192>112	193>112	193>113	194>113	194>114	195>114	195>115	196>115	196>116	197>116
0		117	4	5	0	4	0	0			3	4	5	6																1			1		191>117	192>117	192>118	193>117	193>118	193>119	194>118	194>119	194>120	195>119	195>120	195>121	196>120	196>121	197>121
0		129	5	5	0	4	0	0																						0					191>129	192>129	192>130	193>130	193>131	194>131	194>132	195>132	195>133	196>133	196>134	197>134
0		155	6	3	0	5	0	0																						0					191>155	192>156	193>157	194>158	195>159	196>160	197>161
0		157	6	5	0	5	0	0																						0					191>157	192>158	193>159	194>160	195>161	196>162	197>163
0		173	6	5	0	6	0	0																						0					191>173	192>174	193>175	194>176	195>177	196>178	197>179
0			0	0	0	0	0	0																						0
alpha-Ketoglutarate	145	55	3	3	0	1	0	0																						0	16	32		1	145>55	146>55	146>56	147>55	147>56	147>57	148>56	148>57	148>58	149>57	149>58	150>58
0		57	3	5	0	1	0	0		2	3	4																		1			1	1	145>57	146>57	146>58	147>57	147>58	147>59	148>58	148>59	148>60	149>59	149>60	150>60
0		73	3	5	0	2	0	0																						0					145>73	146>73	146>74	147>73	147>74	147>75	148>74	148>75	148>76	149>75	149>76	150>76
0		83	4	3	0	2	0	0		2	3	4	5																	1					145>83	146>83	146>84	147>84	147>85	148>85	148>86	149>86	149>87	150>87
0		101	4	5	0	3	0	0																						0					145>101	146>101	146>102	147>102	147>103	148>103	148>104	149>104	149>105	150>105
0			0	0	0	0	0	0																						0
Succinate	117	55	3	3	0	1	0	0																						0	0	16			117>55	118>55	118>56	119>56	119>57	120>57	120>58	121>58
0		73	3	5	0	2	0	0																						0					117>73	118>73	118>74	119>74	119>75	120>75	120>76	121>76
0		99	4	3	0	3	0	0																						0					117>99	118>100	119>101	120>102	121>103
0			0	0	0	0	0	0																						0
Fumarate	115	71	3	3	0	2	0	0																						0	0	16			115>71	116>71	116>72	117>72	117>73	118>73	118>74	119>74
0			0	0	0	0	0	0																						0
Malate	133	41	2	1	0	1	0	0		2	3																			1	16	16		1	133>41	134>41	134>42	135>41	135>42	135>43	136>42	136>43	137>43
0		43	2	3	0	1	0	0		2	3																			1			1	1	133>43	134>43	134>44	135>43	135>44	135>45	136>44	136>45	137>45
0		45	1	1	0	2	0	0	1																					1				1	133>45	134>45	134>46	135>45	135>46	136>45	136>46	137>46
0		59	2	3	0	2	0	0			3	4																		1					133>59	134>59	134>60	135>59	135>60	135>61	136>60	136>61	137>61
0		71	3	3	0	2	0	0																						0				1	133>71	134>71	134>72	135>72	135>73	136>73	136>74	137>74
0		73	2	1	0	3	0	0	1	2																				1			1	1	133>73	134>73	134>74	135>73	135>74	135>75	136>74	136>75	137>75
0		87	3	3	0	3	0	0		2	3	4																		1					133>87	134>87	134>88	135>88	135>89	136>89	136>90	137>90
0		89	3	5	0	3	0	0	1	2	3																			1					133>89	134>89	134>90	135>90	135>91	136>91	136>92	137>92
0		115	4	3	0	4	0	0																						0					133>115	134>116	135>117	136>118	137>119
0			0	0	0	0	0	0																						0
Oxaloacetate	131	41	2	1	0	1	0	0		2	3																			1	16	16		1	131>41	132>41	132>42	133>41	133>42	133>43	134>42	134>43	135>43
0		43	2	3	0	1	0	0		2	3																			1				1	131>43	132>43	132>44	133>43	133>44	133>45	134>44	134>45	135>45
0		59	2	3	0	2	0	0			3	4																		1					131>59	132>59	132>60	133>59	133>60	133>61	134>60	134>61	135>61
0		87	3	3	0	3	0	0	1	2	3																			1			1		131>87	132>87	132>88	133>88	133>89	134>89	134>90	135>90
0			0	0	0	0	0	0																						0
Glyoxylate	73	45	1	1	0	2	0	0	1																					1	4	4	1		73>45	74>45	74>46	75>46
0			0	0	0	0	0	0																						0
Aspartate	132	40	2	2	1	0	0	0		2	3																			1	16	16		1	132>40	133>40	133>41	134>40	134>41	134>42	135>41	135>42	136>42
0		41	2	1	0	1	0	0			3	4																		1				1	132>41	133>41	133>42	134>41	134>42	134>43	135>42	135>43	136>43
0		42	1	0	1	1	0	0																						0				1	132>42	133>42	133>43	134>42	134>43	135>42	135>43	136>43
0		42	2	4	1	0	0	0		2	3																			1				1	132>42	133>42	133>43	134>42	134>43	134>44	135>43	135>44	136>44
0		45	1	1	0	2	0	0	1																					1					132>45	133>45	133>46	134>45	134>46	135>45	135>46	136>46
0		59	2	3	0	2	0	0			3	4																		1				1	132>59	133>59	133>60	134>59	134>60	134>61	135>60	135>61	136>61
0		60	1	2	1	2	0	0				4																		1				1	132>60	133>60	133>61	134>60	134>61	135>60	135>61	136>61
0		70	3	4	1	1	0	0	1	2	3																			1				1	132>70	133>70	133>71	134>71	134>72	135>72	135>73	136>73
0		71	3	3	0	2	0	0																						0				1	132>71	133>71	133>72	134>72	134>73	135>73	135>74	136>74
0		72	2	2	1	2	0	0	1	2																				1				1	132>72	133>72	133>73	134>72	134>73	134>74	135>73	135>74	136>74
0		86	3	4	1	2	0	0																						0					132>86	133>86	133>87	134>87	134>88	135>88	135>89	136>89
0		88	3	6	1	2	0	0																						0					132>88	133>88	133>89	134>89	134>90	135>90	135>91	136>91
0		96	4	2	1	2	0	0																						0					132>96	133>97	134>98	135>99	136>100
0		97	4	1	0	3	0	0																						0					132>97	133>98	134>99	135>100	136>101
0		98	4	2	0	3	0	0																						0					132>98	133>99	134>100	135>101	136>102
0		99	4	3	0	3	0	0																						0					132>99	133>100	134>101	135>102	136>103
0		114	4	4	1	3	0	0																						0					132>114	133>115	134>116	135>117	136>118
0		115	4	3	0	4	0	0																						0					132>115	133>116	134>117	135>118	136>119
0		0	0	0	0	0	0	0																						0
Glutamate	146	41	2	1	0	1	0	0				4	5																	1	28	32		1	146>41	147>41	147>42	148>41	148>42	148>43	149>41	149>42	149>43	150>42	150>43	151>43
0		41	3	5	0	0	0	0		2	3	4																		1				1	146>41	147>41	147>42	148>41	148>42	148>43	149>42	149>43	149>44	150>43	150>44	151>44
0		45	1	1	0	2	0	0	1																					1					146>45	147>45	147>46	148>45	148>46	149>45	149>46	150>45	150>46	151>46
0		57	3	5	0	1	0	0																						0					146>57	147>57	147>58	148>57	148>58	148>59	149>58	149>59	149>60	150>59	150>60	151>60
0		74	2	4	1	2	0	0	1	2																				1					146>74	147>74	147>75	148>74	148>75	148>76	149>74	149>75	149>76	150>75	150>76	151>76
0		84	4	6	1	1	0	0																						0				1	146>84	147>84	147>85	148>85	148>86	149>86	149>87	150>87	150>88	151>88
0		85	4	5	0	2	0	0																						0				1	146>85	147>85	147>86	148>86	148>87	149>87	149>88	150>88	150>89	151>89
0		102	4	8	1	2	0	0																						0					146>102	147>102	147>103	148>103	148>104	149>104	149>105	150>105	150>106	151>106
0		128	5	6	1	3	0	0																						0					146>128	147>129	148>130	149>131	150>132	151>133
0		0	0	0	0	0	0	0																						0
Shikimate	173	41	2	1	0	1	0	0																						0	24	128		1	173>41	174>41	174>42	175>41	175>42	175>43	176>41	176>42	176>43	177>41	177>42	177>43	178>41	178>42	178>43
0		43	2	3	0	1	0	0																						0				1	173>43	174>43	174>44	175>43	175>44	175>45	176>43	176>44	176>45	177>43	177>44	177>45	178>43	178>44	178>45
0		45	1	1	0	2	0	0																						0				1	173>45	174>45	174>46	175>45	175>46	176>45	176>46	177>45	177>46	178>45	178>46	179>45	179>46	180>46
0		45	2	5	0	1	0	0																						0				1	173>45	174>45	174>46	175>45	175>46	175>47	176>45	176>46	176>47	177>45	177>46	177>47	178>45	178>46	178>47
0		65	5	5	0	0	0	0			3	4	5	6	7															1			1		173>65	174>65	174>66	175>65	175>66	175>67	176>66	176>67	176>68	177>67	177>68	177>69	178>68	178>69	178>70
0		71	3	3	0	2	0	0																						0				1	173>71	174>71	174>72	175>71	175>72	175>73	176>71	176>72	176>73	176>74	177>71	177>72	177>73	177>74	178>72
0		71	4	7	0	1	0	0																						0				1	173>71	174>71	174>72	175>71	175>72	175>73	176>71	176>72	176>73	176>74	177>72	177>73	177>74	177>75	178>73
0		73	3	5	0	2	0	0																						0				1	173>73	174>73	174>74	175>73	175>74	175>75	176>73	176>74	176>75	176>76	177>73	177>74	177>75	177>76	178>74
0		81	5	5	0	1	0	0																						0				1	173>81	174>81	174>82	175>81	175>82	175>83	176>82	176>83	176>84	177>83	177>84	177>85	178>84	178>85	178>86
0		83	5	7	0	1	0	0																						0				1	173>83	174>83	174>84	175>83	175>84	175>85	176>84	176>85	176>86	177>85	177>86	177>87	178>86	178>87	178>88
0		85	4	5	0	2	0	0																						0				1	173>85	174>85	174>86	175>85	175>86	175>87	176>85	176>86	176>87	176>88	177>86	177>87	177>88	177>89	178>87
0		93	6	5	0	1	0	0		2	3	4	5	6	7															1			1		173>93	174>93	174>94	175>94	175>95	176>95	176>96	177>96	177>97	178>97	178>98	179>98	179>99	180>99
0		99	4	3	0	3	0	0																						0				1	173>99	174>99	174>100	175>99	175>100	175>101	176>99	176>100	176>101	176>102	177>100	177>101	177>102	177>103	178>101
0		99	5	7	0	2	0	0																						0				1	173>99	174>99	174>100	175>99	175>100	175>101	176>100	176>101	176>102	177>101	177>102	177>103	178>102	178>103	178>104
0		111	6	7	0	2	0	0		2	3	4	5	6	7															1			1		173>111	174>111	174>112	175>112	175>113	176>113	176>114	177>114	177>115	178>115	178>116	179>116	179>117	180>117
0		129	5	5	0	4	0	0																						0				1	173>129	174>129	174>130	175>129	175>130	175>131	176>130	176>131	176>132	177>131	177>132	177>133	178>132	178>133	178>134
0		129	6	9	0	3	0	0		2	3	4	5	6	7															1			1	1	173>129	174>129	174>130	175>130	175>131	176>131	176>132	177>132	177>133	178>133	178>134	179>134	179>135	180>135
0		137	7	5	0	3	0	0																						0					173>137	174>138	175>139	176>140	177>141	178>142	179>143	180>144
0		143	6	7	0	4	0	0		2	3	4	5	6	7															1			1		173>143	174>143	174>144	175>144	175>145	176>145	176>146	177>146	177>147	178>147	178>148	179>148	179>149	180>149
0		155	7	7	0	4	0	0																						0					173>155	174>156	175>157	176>158	177>159	178>160	179>161	180>162
0			0	0	0	0	0	0																						0
2-Ketoisovalerate	115	71	4	7	0	1	0	0		2	3	4	5																	1	10	32	1		115>71	116>71	116>72	117>72	117>73	118>73	118>74	119>74	119>75	120>75
0			0	0	0	0	0	0																						0
2-Ketobutyrate	101	57	3	5	0	1	0	0		2	3	4																		1	8	16	1		101>57	102>57	102>58	103>58	103>59	104>59	104>60	105>60
0			0	0	0	0	0	0																						0
Orotate	155	41	2	1	0	1	0	0				4	5																	1	20	32	1	1	155>41	156>41	156>42	157>41	157>42	157>43	158>41	158>42	158>43	159>42	159>43	160>43
0		41	1	1	2	0	0	0			3																			1			1	1	155>41	156>41	156>42	157>41	157>42	158>41	158>42	159>41	159>42	160>42
0		42	1	0	1	1	0	0																						0				1	155>42	156>42	156>43	157>42	157>43	158>42	158>43	159>42	159>43	160>43
0		111	4	3	2	2	0	0		2	3	4	5																	1			1		155>111	156>111	156>112	157>112	157>113	158>113	158>114	159>114	159>115	160>115
0			0	0	0	0	0	0																						0
Aspartate	134	42	2	4	1	0	0	0		2	3																			1	16	16		1	134>42	135>42	135>43	136>42	136>43	136>44	137>43	137>44	138>44
0		43	2	3	0	1	0	0			3	4																		1			1	1	134>43	135>43	135>44	136>43	136>44	136>45	137>44	137>45	138>45
0		44	2	6	1	0	0	0		2	3																			1				1	134>44	135>44	135>45	136>44	136>45	136>46	137>45	137>46	138>46
0		45	1	1	0	2	0	0																						0				1	134>45	135>45	135>46	136>45	136>46	137>45	137>46	138>46
0		46	1	4	1	1	0	0		2																				1			1	1	134>46	135>46	135>47	136>46	136>47	137>46	137>47	138>47
0		70	3	4	1	1	0	0		2	3	4																		1			1		134>70	135>70	135>71	136>71	136>72	137>72	137>73	138>73
0		74	2	4	1	2	0	0	1	2																				1			1		134>74	135>74	135>75	136>74	136>75	136>76	137>75	137>76	138>76
0		88	3	6	1	2	0	0		2	3	4																		1			1		134>88	135>88	135>89	136>89	136>90	137>90	137>91	138>91
0		116	4	6	1	3	0	0																						0					134>116	135>117	136>118	137>119	138>120
0			0	0	0	0	0	0																						0
Asparagine	133	70	3	4	1	1	0	0		2	3	4																		1	15	16	1	1	133>70	134>70	134>71	135>71	135>72	136>72	136>73	137>73
0		71	3	3	0	2	0	0	1	2	3																			1				1	133>71	134>71	134>72	135>72	135>73	136>73	136>74	137>74
0		73	3	5	0	2	0	0	1	2	3																			1				1	133>73	134>73	134>74	135>74	135>75	136>75	136>76	137>76
0		74	2	4	1	2	0	0	1	2																				1			1	1	133>74	134>74	134>75	135>74	135>75	135>76	136>75	136>76	137>76
0		87	3	7	2	1	0	0		2	3	4																		1			1	1	133>87	134>87	134>88	135>88	135>89	136>89	136>90	137>90
0		88	3	6	1	2	0	0	1	2	3																			1			1	1	133>88	134>88	134>89	135>89	135>90	136>90	136>91	137>91
0		115	4	7	2	2	0	0																						0					133>115	134>116	135>117	136>118	137>119
0		116	4	6	1	3	0	0																						0					133>116	134>117	135>118	136>119	137>120
0			0	0	0	0	0	0																						0
Glutamate	148	55	3	3	0	1	0	0			3	4	5																	1	22	32		1	148>55	149>55	149>56	150>55	150>56	150>57	151>56	151>57	151>58	152>57	152>58	153>58
0		56	3	6	1	0	0	0		2	3	4																		1			1	1	148>56	149>56	149>57	150>56	150>57	150>58	151>57	151>58	151>59	152>58	152>59	153>59
0		57	3	5	0	1	0	0			3	4	5																	1				1	148>57	149>57	149>58	150>57	150>58	150>59	151>58	151>59	151>60	152>59	152>60	153>60
0		84	4	6	1	1	0	0		2	3	4	5																	1			1	1	148>84	149>84	149>85	150>85	150>86	151>86	151>87	152>87	152>88	153>88
0		85	4	5	0	2	0	0		2	3	4	5																	1				1	148>85	149>85	149>86	150>86	150>87	151>87	151>88	152>88	152>89	153>89
0		102	4	8	1	2	0	0		2	3	4	5																	1			1		148>102	149>102	149>103	150>103	150>104	151>104	151>105	152>105	152>106	153>106
0		130	5	8	1	3	0	0																						0					148>130	149>131	150>132	151>133	152>134	153>135
0			0	0	0	0	0	0																						0
Glutamine	147	55	3	3	0	1	0	0			3	4	5																	1	22	32		1	147>55	148>55	148>56	149>55	149>56	149>57	150>56	150>57	150>58	151>57	151>58	152>58
0		56	3	6	1	0	0	0		2	3	4																		1			1	1	147>56	148>56	148>57	149>56	149>57	149>58	150>57	150>58	150>59	151>58	151>59	152>59
0		57	3	5	0	1	0	0			3	4	5																	1				1	147>57	148>57	148>58	149>57	149>58	149>59	150>58	150>59	150>60	151>59	151>60	152>60
0		84	4	6	1	1	0	0		2	3	4	5																	1			1	1	147>84	148>84	148>85	149>85	149>86	150>86	150>87	151>87	151>88	152>88
0		85	4	5	0	2	0	0	1	2	3	4																		1			1	1	147>85	148>85	148>86	149>86	149>87	150>87	150>88	151>88	151>89	152>89
0		101	4	9	2	1	0	0		2	3	4	5																	1			1	1	147>101	148>101	148>102	149>102	149>103	150>103	150>104	151>104	151>105	152>105
0		102	4	8	1	2	0	0																						0				1	147>102	148>102	148>103	149>103	149>104	150>104	150>105	151>105	151>106	152>106
0		130	5	8	1	3	0	0																						0					147>130	148>131	149>132	150>133	151>134	152>135
0			0	0	0	0	0	0																						0
Phenylalanine	166	50	4	2	0	0	0	0																						0	56	512		1	166>50	167>50	167>51	168>50	168>51	168>52	169>50	169>51	169>52	169>53	170>50	170>51	170>52	170>53	170>54
0		51	4	3	0	0	0	0																						0				1	166>51	167>51	167>52	168>51	168>52	168>53	169>51	169>52	169>53	169>54	170>51	170>52	170>53	170>54	170>55
0		65	5	5	0	0	0	0																						0					166>65	167>65	167>66	168>65	168>66	168>67	169>65	169>66	169>67	169>68	170>65	170>66	170>67	170>68	170>69
0		75	6	3	0	0	0	0																						0				1	166>75	167>75	167>76	168>75	168>76	168>77	169>75	169>76	169>77	169>78	170>76	170>77	170>78	170>79	171>77
0		77	6	5	0	0	0	0					4	5	6	7	8	9												1			1	1	166>77	167>77	167>78	168>77	168>78	168>79	169>77	169>78	169>79	169>80	170>78	170>79	170>80	170>81	171>79
0		79	6	7	0	0	0	0					4	5	6	7	8	9												1			1	1	166>79	167>79	167>80	168>79	168>80	168>81	169>79	169>80	169>81	169>82	170>80	170>81	170>82	170>83	171>81
0		91	7	7	0	0	0	0				3	4	5	6	7	8	9												1			1	1	166>91	167>91	167>92	168>91	168>92	168>93	169>92	169>93	169>94	170>93	170>94	170>95	171>94	171>95	171>96
0		93	7	9	0	0	0	0				3	4	5	6	7	8	9												1				1	166>93	167>93	167>94	168>93	168>94	168>95	169>94	169>95	169>96	170>95	170>96	170>97	171>96	171>97	171>98
0		102	8	6	0	0	0	0																						0				1	166>102	167>102	167>103	168>103	168>104	169>104	169>105	170>105	170>106	171>106	171>107	172>107	172>108	173>108	173>109
0		103	8	7	0	0	0	0		2	3	4	5	6	7	8	9													1			1	1	166>103	167>103	167>104	168>104	168>105	169>105	169>106	170>106	170>107	171>107	171>108	172>108	172>109	173>109	173>110
0		118	8	8	1	0	0	0																						0					166>118	167>118	167>119	168>119	168>120	169>120	169>121	170>121	170>122	171>122	171>123	172>123	172>124	173>124	173>125
0		120	8	10	1	0	0	0		2	3	4	5	6	7	8	9													1			1		166>120	167>120	167>121	168>121	168>122	169>122	169>123	170>123	170>124	171>124	171>125	172>125	172>126	173>126	173>127
0			0	0	0	0	0	0																						0
Serine	106	41	2	3	1	0	0	0		2	3																			1	6	8		1	106>41	107>41	107>42	108>42	108>43	109>43
0		42	2	4	1	0	0	0		2	3																			1			1	1	106>42	107>42	107>43	108>43	108>44	109>44
0		43	2	3	0	1	0	0		2	3																			1				1	106>43	107>43	107>44	108>44	108>45	109>45
0		57	2	3	1	1	0	0		2	3																			1				1	106>57	107>57	107>58	108>58	108>59	109>59
0		58	2	4	1	1	0	0		2	3																			1				1	106>58	107>58	107>59	108>59	108>60	109>60
0		60	2	6	1	1	0	0																						0					106>60	107>60	107>61	108>61	108>62	109>62
0		70	3	4	1	1	0	0																						0					106>70	107>71	108>72	109>73
0		88	3	6	1	2	0	0																						0					106>88	107>89	108>90	109>91
0			0	0	0	0	0	0																						0
Threonine	120	56	3	6	1	0	0	0		2	3	4																		1	8	16	1	1	120>56	121>56	121>57	122>57	122>58	123>58	123>59	124>59
0		57	3	5	0	1	0	0		2	3	4																		1			1	1	120>57	121>57	121>58	122>58	122>59	123>59	123>60	124>60
0		58	2	4	1	1	0	0																						0				1	120>58	121>58	121>59	122>58	122>59	122>60	123>59	123>60	124>60
0		58	3	8	1	0	0	0		2	3	4																		1				1	120>58	121>58	121>59	122>59	122>60	123>60	123>61	124>61
0		74	3	8	1	1	0	0		2	3	4																		1			1		120>74	121>74	121>75	122>75	122>76	123>76	123>77	124>77
0		84	4	6	1	1	0	0																						0					120>84	121>85	122>86	123>87	124>88
0		102	4	8	1	2	0	0																						0					120>102	121>103	122>104	123>105	124>106
0			0	0	0	0	0	0																						0
Tryptophane	205	75	6	3	0	0	0	0						6	7	8	9	10	11											1	122	2048		1	205>75	206>75	206>76	207>75	207>76	207>77	208>75	208>76	208>77	208>78	209>75	209>76	209>77	209>78	209>79
0		77	6	5	0	0	0	0						6	7	8	9	10	11											1			1	1	205>77	206>77	206>78	207>77	207>78	207>79	208>77	208>78	208>79	208>80	209>77	209>78	209>79	209>80	209>81
0		78	6	6	0	0	0	0																						0				1	205>78	206>78	206>79	207>78	207>79	207>80	208>78	208>79	208>80	208>81	209>78	209>79	209>80	209>81	209>82
0		89	5	13	0	1	0	0	1	2	3	4	5																	1			1	1	205>89	206>89	206>90	207>89	207>90	207>91	208>89	208>90	208>91	208>92	209>89	209>90	209>91	209>92	209>93
0		90	7	6	0	0	0	0				4		6	7	8	9	10	11											1				1	205>90	206>90	206>91	207>90	207>91	207>92	208>90	208>91	208>92	208>93	209>90	209>91	209>92	209>93	209>94
0		91	7	7	0	0	0	0				4		6	7	8	9	10	11											1			1	1	205>91	206>91	206>92	207>91	207>92	207>93	208>91	208>92	208>93	208>94	209>91	209>92	209>93	209>94	209>95
0		115	9	7	0	0	0	0			3	4	5	6	7	8	9	10	11											1			1	1	205>115	206>115	206>116	207>115	207>116	207>117	208>116	208>117	208>118	209>117	209>118	209>119	210>118	210>119	210>120
0		117	8	7	1	0	0	0				4	5	6	7	8	9	10	11											1				1	205>117	206>117	206>118	207>117	207>118	207>119	208>117	208>118	208>119	208>120	209>118	209>119	209>120	209>121	210>119
0		118	8	8	1	0	0	0				4	5	6	7	8	9	10	11											1			1	1	205>118	206>118	206>119	207>118	207>119	207>120	208>118	208>119	208>120	208>121	209>119	209>120	209>121	209>122	210>120
0		128	9	6	1	0	0	0																						0				1	205>128	206>128	206>129	207>128	207>129	207>130	208>129	208>130	208>131	209>130	209>131	209>132	210>131	210>132	210>133
0		130	9	8	1	0	0	0			3	4	5	6	7	8	9	10	11											1			1	1	205>130	206>130	206>131	207>130	207>131	207>132	208>131	208>132	208>133	209>132	209>133	209>134	210>133	210>134	210>135
0		131	9	9	1	0	0	0																						0				1	205>131	206>131	206>132	207>131	207>132	207>133	208>132	208>133	208>134	209>133	209>134	209>135	210>134	210>135	210>136
0		132	9	10	1	0	0	0																						0				1	205>132	206>132	206>133	207>132	207>133	207>134	208>133	208>134	208>135	209>134	209>135	209>136	210>135	210>136	210>137
0		142	10	8	1	0	0	0																						0				1	205>142	206>142	206>143	207>143	207>144	208>144	208>145	209>145	209>146	210>146	210>147	211>147	211>148	212>148	212>149
0		143	10	9	1	0	0	0																						0				1	205>143	206>143	206>144	207>144	207>145	208>145	208>146	209>146	209>147	210>147	210>148	211>148	211>149	212>149	212>150
0		144	10	10	1	0	0	0		2	3	4	5	6	7	8	9	10	11											1			1	1	205>144	206>144	206>145	207>145	207>146	208>146	208>147	209>147	209>148	210>148	210>149	211>149	211>150	212>150	212>151
0		146	9	8	1	1	0	0			3	4	5	6	7	8	9	10	11											1			1	1	205>146	206>146	206>147	207>146	207>147	207>148	208>147	208>148	208>149	209>148	209>149	209>150	210>149	210>150	210>151
0		159	10	11	2	0	0	0		2	3	4	5	6	7	8	9	10	11											1			1		205>159	206>159	206>160	207>160	207>161	208>161	208>162	209>162	209>163	210>163	210>164	211>164	211>165	212>165	212>166
0		188	11	10	1	2	0	0																						0					205>188	206>189	207>190	208>191	209>192	210>193	211>194	212>195	213>196	214>197	215>198	216>199
0			0	0	0	0	0	0																						0
Tyrosine	182	63	5	3	0	0	0	0																						0	70	512		1	182>63	183>63	183>64	184>63	184>64	184>65	185>63	185>64	185>65	185>66	186>63	186>64	186>65	186>66	186>67
0		65	5	5	0	0	0	0					5	6	7	8	9													1			1	1	182>65	183>65	183>66	184>65	184>66	184>67	185>65	185>66	185>67	185>68	186>65	186>66	186>67	186>68	186>69
0		66	5	6	0	0	0	0																						0				1	182>66	183>66	183>67	184>66	184>67	184>68	185>66	185>67	185>68	185>69	186>66	186>67	186>68	186>69	186>70
0		67	5	7	0	0	0	0																						0				1	182>67	183>67	183>68	184>67	184>68	184>69	185>67	185>68	185>69	185>70	186>67	186>68	186>69	186>70	186>71
0		74	6	2	0	0	0	0																						0				1	182>74	183>74	183>75	184>74	184>75	184>76	185>74	185>75	185>76	185>77	186>75	186>76	186>77	186>78	187>76
0		75	6	3	0	0	0	0																						0				1	182>75	183>75	183>76	184>75	184>76	184>77	185>75	185>76	185>77	185>78	186>76	186>77	186>78	186>79	187>77
0		77	6	5	0	0	0	0				4	5	6	7	8	9													1			1	1	182>77	183>77	183>78	184>77	184>78	184>79	185>77	185>78	185>79	185>80	186>78	186>79	186>80	186>81	187>79
0		79	6	7	0	0	0	0																						0				1	182>79	183>79	183>80	184>79	184>80	184>81	185>79	185>80	185>81	185>82	186>80	186>81	186>82	186>83	187>81
0		89	7	5	0	0	0	0																						0				1	182>89	183>89	183>90	184>89	184>90	184>91	185>90	185>91	185>92	186>91	186>92	186>93	187>92	187>93	187>94
0		91	7	7	0	0	0	0			3	4	5	6	7	8	9													1			1	1	182>91	183>91	183>92	184>91	184>92	184>93	185>92	185>93	185>94	186>93	186>94	186>95	187>94	187>95	187>96
0		94	6	6	0	1	0	0																						0				1	182>94	183>94	183>95	184>94	184>95	184>96	185>94	185>95	185>96	185>97	186>95	186>96	186>97	186>98	187>96
0		95	6	7	0	1	0	0				4	5	6	7	8	9													1			1	1	182>95	183>95	183>96	184>95	184>96	184>97	185>95	185>96	185>97	185>98	186>96	186>97	186>98	186>99	187>97
0		107	7	7	0	1	0	0			3	4	5	6	7	8	9													1			1	1	182>107	183>107	183>108	184>107	184>108	184>109	185>108	185>109	185>110	186>109	186>110	186>111	187>110	187>111	187>112
0		109	7	9	0	1	0	0																						0				1	182>109	183>109	183>110	184>109	184>110	184>111	185>110	185>111	185>112	186>111	186>112	186>113	187>112	187>113	187>114
0		117	8	7	1	0	0	0																						0				1	182>117	183>117	183>118	184>118	184>119	185>119	185>120	186>120	186>121	187>121	187>122	188>122	188>123	189>123	189>124
0		118	8	8	1	0	0	0																						0				1	182>118	183>118	183>119	184>119	184>120	185>120	185>121	186>121	186>122	187>122	187>123	188>123	188>124	189>124	189>125
0		119	8	7	0	1	0	0		2	3	4	5	6	7	8	9													1			1	1	182>119	183>119	183>120	184>120	184>121	185>121	185>122	186>122	186>123	187>123	187>124	188>124	188>125	189>125	189>126
0		121	8	9	0	1	0	0																						0				1	182>121	183>121	183>122	184>122	184>123	185>123	185>124	186>124	186>125	187>125	187>126	188>126	188>127	189>127	189>128
0		123	7	7	0	2	0	0			3	4	5	6	7	8	9													1			1	1	182>123	183>123	183>124	184>123	184>124	184>125	185>124	185>125	185>126	186>125	186>126	186>127	187>126	187>127	187>128
0		136	8	10	1	1	0	0		2	3	4	5	6	7	8	9													1			1		182>136	183>136	183>137	184>137	184>138	185>138	185>139	186>139	186>140	187>140	187>141	188>141	188>142	189>142	189>143
0		147	9	7	0	2	0	0																						0					182>147	183>148	184>149	185>150	186>151	187>152	188>153	189>154	190>155	191>156
0		165	9	9	0	3	0	0																						0					182>165	183>166	184>167	185>168	186>169	187>170	188>171	189>172	190>173	191>174
0			0	0	0	0	0	0																						0
Valine	118	55	4	7	0	0	0	0		2	3	4	5																	1	10	32	1	1	118>55	119>55	119>56	120>56	120>57	121>57	121>58	122>58	122>59	123>59
0		56	3	6	1	0	0	0																						0				1	118>56	119>56	119>57	120>56	120>57	120>58	121>57	121>58	121>59	122>58	122>59	123>59
0		57	3	7	1	0	0	0																						0				1	118>57	119>57	119>58	120>57	120>58	120>59	121>58	121>59	121>60	122>59	122>60	123>60
0		72	4	10	1	0	0	0		2	3	4	5																	1			1		118>72	119>72	119>73	120>73	120>74	121>74	121>75	122>75	122>76	123>76
0			0	0	0	0	0	0																						0
Methionine	150	56	3	6	1	0	0	0		2	3	4																		1	24	32	1	1	150>56	151>56	151>57	152>56	152>57	152>58	153>57	153>58	153>59	154>58	154>59	155>59
0		57	3	5	0	1	0	0		2	3	4																		1				1	150>57	151>57	151>58	152>57	152>58	152>59	153>58	153>59	153>60	154>59	154>60	155>60
0		59	2	3	0	0	0	1																						0				1	150>59	151>59	151>60	152>59	152>60	152>61	153>59	153>60	153>61	154>60	154>61	155>61
0		61	2	5	0	0	0	1																						0				1	150>61	151>61	151>62	152>61	152>62	152>63	153>61	153>62	153>63	154>62	154>63	155>63
0		72	3	4	0	0	0	1		2	3	4																		1				1	150>72	151>72	151>73	152>72	152>73	152>74	153>73	153>74	153>75	154>74	154>75	155>75
0		74	2	4	1	2	0	0	1	2																				1			1	1	150>74	151>74	151>75	152>74	152>75	152>76	153>74	153>75	153>76	154>75	154>76	155>76
0		74	3	8	1	1	0	0		2	3	4																		1			1	1	150>74	151>74	151>75	152>74	152>75	152>76	153>75	153>76	153>77	154>76	154>77	155>77
0		75	2	3	0	1	0	1		2			5																	1				1	150>75	151>75	151>76	152>75	152>76	152>77	153>75	153>76	153>77	154>76	154>77	155>77
0		75	3	7	0	0	0	1																						0				1	150>75	151>75	151>76	152>75	152>76	152>77	153>76	153>77	153>78	154>77	154>78	155>78
0		84	4	6	1	1	0	0	1	2	3	4																		1				1	150>84	151>84	151>85	152>85	152>86	153>86	153>87	154>87	154>88	155>88
0		85	4	5	0	2	0	0	1	2	3	4																		1				1	150>85	151>85	151>86	152>86	152>87	153>87	153>88	154>88	154>89	155>89
0		87	4	7	0	0	0	1		2	3	4	5																	1			1		150>87	151>87	151>88	152>88	152>89	153>89	153>90	154>90	154>91	155>91
0		102	4	8	1	2	0	0	1	2	3	4																		1			1		150>102	151>102	151>103	152>103	152>104	153>104	153>105	154>105	154>106	155>106
0		104	4	10	1	0	0	1		2	3	4	5																	1			1	1	150>104	151>104	151>105	152>105	152>106	153>106	153>107	154>107	154>108	155>108
0		105	3	5	0	2	0	1																						0				1	150>105	151>105	151>106	152>105	152>106	152>107	153>106	153>107	153>108	154>107	154>108	155>108
0		105	4	9	0	1	0	1		2	3	4	5																	1				1	150>105	151>105	151>106	152>106	152>107	153>107	153>108	154>108	154>109	155>109
0		133	5	9	0	2	0	1																						0					150>133	151>134	152>135	153>136	154>137	155>138
0			0	0	0	0	0	0																						0
Arginine	175	60	1	6	3	0	0	0						6																1	28	64	1		175>60	176>60	176>61	177>60	177>61	178>60	178>61	179>60	179>61	180>60	180>61	181>61
0		68	4	6	1	0	0	0		2	3	4	5																	1				1	175>68	176>68	176>69	177>68	177>69	177>70	178>69	178>70	178>71	179>70	179>71	179>72	180>71	180>72	181>72
0		70	4	8	1	0	0	0		2	3	4	5																	1			1	1	175>70	176>70	176>71	177>70	177>71	177>72	178>71	178>72	178>73	179>72	179>73	179>74	180>73	180>74	181>74
0		71	4	7	0	1	0	0	1	2	3	4																		1				1	175>71	176>71	176>72	177>71	177>72	177>73	178>72	178>73	178>74	179>73	179>74	179>75	180>74	180>75	181>75
0		72	4	10	1	0	0	0		2	3	4	5																	1				1	175>72	176>72	176>73	177>72	177>73	177>74	178>73	178>74	178>75	179>74	179>75	179>76	180>75	180>76	181>76
0		112	5	10	3	0	0	0		2	3	4	5	6																1					175>112	176>112	176>113	177>113	177>114	178>114	178>115	179>115	179>116	180>116	180>117	181>117
0		115	5	11	2	1	0	0	1	2	3	4	5																	1				1	175>115	176>115	176>116	177>116	177>117	178>117	178>118	179>118	179>119	180>119	180>120	181>120
0		116	5	10	1	2	0	0	1	2	3	4	5																	1			1	1	175>116	176>116	176>117	177>117	177>118	178>118	178>119	179>119	179>120	180>120	180>121	181>121
		141	6	9	2	2	0	0
		157	6	13	4	1	0	0
		158	6	12	3	2	0	0
0		0	0	0	0	0	0	0																						0
Alanine	90	42	2	4	1	0	0	0		2	3																			1	6	8		1	90>42	91>42	91>43	92>43	92>44	93>44
0		43	2	3	0	1	0	0		2	3																			1				1	90>43	91>43	91>44	92>44	92>45	93>45
0		43	2	5	1	0	0	0		2	3																			1				1	90>43	91>43	91>44	92>44	92>45	93>45
0		44	2	6	1	0	0	0		2	3																			1			1	1	90>44	91>44	91>45	92>45	92>46	93>46
0		45	1	1	0	2	0	0	1																					1				1	90>45	91>45	91>46	92>45	92>46	93>46
0		45	2	5	0	1	0	0																						0				1	90>45	91>45	91>46	92>46	92>47	93>47
0		62	2	8	1	1	0	0																						0					90>62	91>62	91>63	92>63	92>64	93>64
0		0	0	0	0	0	0	0																						0
Leucine	132	39	3	3	0	0	0	0				4	5	6																1	24	64		1	132>39	133>39	133>40	134>39	134>40	134>41	135>39	135>40	135>41	135>42	136>40	136>41	136>42	137>41	137>42
0		41	3	5	0	0	0	0				4	5	6																1			1	1	132>41	133>41	133>42	134>41	134>42	134>43	135>41	135>42	135>43	135>44	136>42	136>43	136>44	137>43	137>44
0		43	3	7	0	0	0	0				4	5	6																1			1	1	132>43	133>43	133>44	134>43	134>44	134>45	135>43	135>44	135>45	135>46	136>44	136>45	136>46	137>45	137>46
0		44	2	6	1	0	0	0		2	3																			1			1	1	132>44	133>44	133>45	134>44	134>45	134>46	135>44	135>45	135>46	136>44	136>45	136>46	137>45	137>46	138>46
0		86	5	12	1	0	0	0		2	3	4	5	6																1			1		132>86	133>86	133>87	134>87	134>88	135>88	135>89	136>89	136>90	137>90	137>91	138>91
0			0	0	0	0	0	0																						0
Isoleucine	132	39	3	3	0	0	0	0																						0	37	64		1	132>39	133>39	133>40	134>39	134>40	134>41	135>39	135>40	135>41	135>42	136>40	136>41	136>42	137>41	137>42
0		41	3	5	0	0	0	0																						0				1	132>41	133>41	133>42	134>41	134>42	134>43	135>41	135>42	135>43	135>44	136>42	136>43	136>44	137>43	137>44
0		42	2	4	1	0	0	0		2	3																			1				1	132>42	133>42	133>43	134>42	134>43	134>44	135>42	135>43	135>44	136>42	136>43	136>44	137>43	137>44	138>44
0		44	2	6	1	0	0	0		2	3																			1			1	1	132>44	133>44	133>45	134>44	134>45	134>46	135>44	135>45	135>46	136>44	136>45	136>46	137>45	137>46	138>46
0		45	2	5	0	1	0	0	1	2																				1				1	132>45	133>45	133>46	134>45	134>46	134>47	135>45	135>46	135>47	136>45	136>46	136>47	137>46	137>47	138>47
0		55	4	7	0	0	0	0			3	4	5	6																1				1	132>55	133>55	133>56	134>55	134>56	134>57	135>56	135>57	135>58	136>57	136>58	136>59	137>58	137>59	138>59
0		56	3	6	1	0	0	0		2	3			6																1			1	1	132>56	133>56	133>57	134>56	134>57	134>58	135>56	135>57	135>58	135>59	136>57	136>58	136>59	137>58	137>59
0		57	3	7	1	0	0	0		2	3			6																1			1	1	132>57	133>57	133>58	134>57	134>58	134>59	135>57	135>58	135>59	135>60	136>58	136>59	136>60	137>59	137>60
0		58	3	8	1	0	0	0		2	3			6																1				1	132>58	133>58	133>59	134>58	134>59	134>60	135>58	135>59	135>60	135>61	136>59	136>60	136>61	137>60	137>61
0		69	5	9	0	0	0	0		2	3	4	5	6																1			1		132>69	133>69	133>70	134>70	134>71	135>71	135>72	136>72	136>73	137>73	137>74	138>74
0		86	5	12	1	0	0	0		2	3	4	5	6																1			1		132>86	133>86	133>87	134>87	134>88	135>88	135>89	136>89	136>90	137>90	137>91	138>91
0			0	0	0	0	0	0																						0
Cysteine	122	42	2	4	1	0	0	0		2	3																			1	8	8		1	122>42	123>42	123>43	124>43	124>44	125>44
0		43	2	3	0	1	0	0	1	2																				1			1	1	122>43	123>43	123>44	124>44	124>45	125>45
0		43	2	5	1	0	0	0		2	3																			1			1	1	122>43	123>43	123>44	124>44	124>45	125>45
0		45	1	1	0	0	0	1			3																			1				1	122>45	123>45	123>46	124>45	124>46	125>46
0		45	1	1	0	2	0	0	1																					1				1	122>45	123>45	123>46	124>45	124>46	125>46
0		58	2	2	0	0	0	1		2	3																			1				1	122>58	123>58	123>59	124>59	124>60	125>60
0		59	2	3	0	0	0	1		2	3																			1			1	1	122>59	123>59	123>60	124>60	124>61	125>61
0		76	2	6	1	0	0	1		2	3																			1			1		122>76	123>76	123>77	124>77	124>78	125>78
0		87	3	3	0	1	0	1																						0					122>87	123>88	124>89	125>90
0		105	3	5	0	2	0	1																						0					122>105	123>106	124>107	125>108
0			0	0	0	0	0	0																						0
Glycine	76	48	1	6	1	1	0	0		2																				1	4	4			76>48	77>48	77>49	78>49
0			0	0	0	0	0	0																						0
Histidine	156	54	3	4	1	0	0	0																						0	20	64		1	156>54	157>54	157>55	158>54	158>55	158>56	159>54	159>55	159>56	159>57	160>55	160>56	160>57	161>56	161>57
0		55	3	5	1	0	0	0																						0				1	156>55	157>55	157>56	158>55	158>56	158>57	159>55	159>56	159>57	159>58	160>56	160>57	160>58	161>57	161>58
0		56	3	6	1	0	0	0																						0				1	156>56	157>56	157>57	158>56	158>57	158>58	159>56	159>57	159>58	159>59	160>57	160>58	160>59	161>58	161>59
0		66	4	4	1	0	0	0																						0				1	156>66	157>66	157>67	158>66	158>67	158>68	159>67	159>68	159>69	160>68	160>69	160>70	161>69	161>70	162>70
0		68	4	6	1	0	0	0																						0				1	156>68	157>68	157>69	158>68	158>69	158>70	159>69	159>70	159>71	160>70	160>71	160>72	161>71	161>72	162>72
0		69	3	5	2	0	0	0																						0				1	156>69	157>69	157>70	158>69	158>70	158>71	159>69	159>70	159>71	159>72	160>70	160>71	160>72	161>71	161>72
0		81	4	5	2	0	0	0			3	4	5	6																1			1	1	156>81	157>81	157>82	158>81	158>82	158>83	159>82	159>83	159>84	160>83	160>84	160>85	161>84	161>85	162>85
0		82	4	6	2	0	0	0			3	4	5	6																1			1	1	156>82	157>82	157>83	158>82	158>83	158>84	159>83	159>84	159>85	160>84	160>85	160>86	161>85	161>86	162>86
0		83	4	7	2	0	0	0			3	4	5	6																1			1	1	156>83	157>83	157>84	158>83	158>84	158>85	159>84	159>85	159>86	160>85	160>86	160>87	161>86	161>87	162>87
0		93	5	5	2	0	0	0		2	3	4	5	6																1			1		156>93	157>93	157>94	158>94	158>95	159>95	159>96	160>96	160>97	161>97	161>98	162>98
0		95	5	7	2	0	0	0		2	3	4	5	6																1			1		156>95	157>95	157>96	158>96	158>97	159>97	159>98	160>98	160>99	161>99	161>100	162>100
0		110	5	8	3	0	0	0		2	3	4	5	6																1			1		156>110	157>110	157>111	158>111	158>112	159>112	159>113	160>113	160>114	161>114	161>115	162>115
0			0	0	0	0	0	0																						0
Lysine	147	53	2	1	2	0	0	0																						0	20	64		1	147>53	148>53	148>54	149>53	149>54	149>55	150>53	150>54	150>55	151>53	151>54	151>55	152>54	152>55	153>55
0		53	4	5	0	0	0	0		2	3	4	5																	1				1	147>53	148>53	148>54	149>53	149>54	149>55	150>54	150>55	150>56	151>55	151>56	151>57	152>56	152>57	153>57
0		54	3	4	1	0	0	0																						0				1	147>54	148>54	148>55	149>54	149>55	149>56	150>54	150>55	150>56	150>57	151>55	151>56	151>57	152>56	152>57
0		55	4	7	0	0	0	0		2	3	4	5																	1				1	147>55	148>55	148>56	149>55	149>56	149>57	150>56	150>57	150>58	151>57	151>58	151>59	152>58	152>59	153>59
0		56	3	6	1	0	0	0																						0				1	147>56	148>56	148>57	149>56	149>57	149>58	150>56	150>57	150>58	150>59	151>57	151>58	151>59	152>58	152>59
		57	3	5	0	1	0	0																						0				1	147>57	148>57	148>58	149>57	149>58	149>59	150>57	150>58	150>59	150>60	151>58	151>59	151>60	152>59	152>60
0		57	4	9	0	0	0	0		2	3	4	5																	1				1	147>57	148>57	148>58	149>57	149>58	149>59	150>58	150>59	150>60	151>59	151>60	151>61	152>60	152>61	153>61
0		65	5	5	0	0	0	0		2	3	4	5	6																1					147>65	148>65	148>66	149>66	149>67	150>67	150>68	151>68	151>69	152>69	152>70	153>70
0		67	5	7	0	0	0	0		2	3	4	5	6																1			1	1	147>67	148>67	148>68	149>68	149>69	150>69	150>70	151>70	151>71	152>71	152>72	153>72
0		68	4	6	1	0	0	0																						0				1	147>68	148>68	148>69	149>68	149>69	149>70	150>69	150>70	150>71	151>70	151>71	151>72	152>71	152>72	153>72
0		69	4	7	1	0	0	0																						0				1	147>69	148>69	148>70	149>69	149>70	149>71	150>70	150>71	150>72	151>71	151>72	151>73	152>72	152>73	153>73
0		70	4	8	1	0	0	0																						0				1	147>70	148>70	148>71	149>70	149>71	149>72	150>71	150>72	150>73	151>72	151>73	151>74	152>73	152>74	153>74
0		82	5	8	1	0	0	0		2	3	4	5	6																1					147>82	148>82	148>83	149>83	149>84	150>84	150>85	151>85	151>86	152>86	152>87	153>87
0		84	5	10	1	0	0	0		2	3	4	5	6																1			1	1	147>84	148>84	148>85	149>85	149>86	150>86	150>87	151>87	151>88	152>88	152>89	153>89
0		85	5	9	0	1	0	0																						0				1	147>85	148>85	148>86	149>86	149>87	150>87	150>88	151>88	151>89	152>89	152>90	153>90
0		129	6	13	2	1	0	0																						0					147>129	148>130	149>131	150>132	151>133	152>134	153>135
0		130	6	12	1	2	0	0																						0					147>130	148>131	149>132	150>133	151>134	152>135	153>136
0			0	0	0	0	0	0																						0
Proline	116	41	3	5	0	0	0	0																						0	22	32		1	116>41	117>41	117>42	118>41	118>42	118>43	119>42	119>43	119>44	120>43	120>44	121>44
0		42	2	4	1	0	0	0																						0				1	116>42	117>42	117>43	118>42	118>43	118>44	119>42	119>43	119>44	120>43	120>44	121>44
0		43	3	7	0	0	0	0																						0				1	116>43	117>43	117>44	118>43	118>44	118>45	119>44	119>45	119>46	120>45	120>46	121>46
0		57	3	5	0	1	0	0	1	2	3																			1			1	1	116>57	117>57	117>58	118>57	118>58	118>59	119>58	119>59	119>60	120>59	120>60	121>60
0		60	2	6	1	1	0	0	1	2																				1				1	116>60	117>60	117>61	118>60	118>61	118>62	119>60	119>61	119>62	120>61	120>62	121>62
0		61	2	5	0	2	0	0	1	2																				1			1	1	116>61	117>61	117>62	118>61	118>62	118>63	119>61	119>62	119>63	120>62	120>63	121>63
0		68	4	6	1	0	0	0		2	3	4	5																	1					116>68	117>68	117>69	118>69	118>70	119>70	119>71	120>71	120>72	121>72
0		70	4	8	1	0	0	0		2	3	4	5																	1			1	1	116>70	117>70	117>71	118>71	118>72	119>72	119>73	120>73	120>74	121>74
0		71	4	9	1	0	0	0		2	3	4	5																	1			1	1	116>71	117>71	117>72	118>72	118>73	119>73	119>74	120>74	120>75	121>75
0		98	5	8	1	1	0	0																						0					116>98	117>99	118>100	119>101	120>102	121>103
0		99	5	7	0	2	0	0																						0					116>99	117>100	118>101	119>102	120>103	121>104
0			0	0	0	0	0	0																						0
Homoserine	120	42	2	4	1	0	0	0																						0	12	16		1	120>42	121>42	121>43	122>42	122>43	122>44	123>43	123>44	124>44
0		44	2	6	1	0	0	0		2	3																			1			1	1	120>44	121>44	121>45	122>44	122>45	122>46	123>45	123>46	124>46
0		56	3	6	1	0	0	0		2	3	4																		1			1		120>56	121>56	121>57	122>57	122>58	123>58	123>59	124>59
0		74	3	8	1	1	0	0		2	3	4																		1			1		120>74	121>74	121>75	122>75	122>76	123>76	123>77	124>77
0		102	4	8	1	2	0	0	1	2	3	4																		1			1		120>102	121>103	122>104	123>105	124>106
0			0	0	0	0	0	0																						0
O-acetyl-serine	148	42	2	4	1	0	0	0		2	3																			1	18	32		1	148>42	149>42	149>43	150>42	150>43	150>44	151>42	151>43	151>44	152>43	152>44	153>44
0		43	2	3	0	1	0	0				4	5																	1			1	1	148>43	149>43	149>44	150>43	150>44	150>45	151>43	151>44	151>45	152>44	152>45	153>45
0		60	2	6	1	1	0	0		2	3																			1			1		148>60	149>60	149>61	150>60	150>61	150>62	151>60	151>61	151>62	152>61	152>62	153>62
0		70	3	4	1	1	0	0	1	2	3																			1			1		148>70	149>70	149>71	150>70	150>71	150>72	151>71	151>72	151>73	152>72	152>73	153>73
0		84	4	6	1	1	0	0																						0					148>84	149>84	149>85	150>85	150>86	151>86	151>87	152>87	152>88	153>88
0		88	3	6	1	2	0	0	1	2	3																			1			1		148>88	149>88	149>89	150>88	150>89	150>90	151>89	151>90	151>91	152>90	152>91	153>91
0		102	4	8	1	2	0	0		2	3	4	5																	1			1		148>102	149>102	149>103	150>103	150>104	151>104	151>105	152>105	152>106	153>106
0		106	3	8	1	3	0	0	1	2	3																			1			1		148>106	149>106	149>107	150>106	150>107	150>108	151>107	151>108	151>109	152>108	152>109	153>109
0		130	5	8	1	3	0	0																						0					148>130	149>131	150>132	151>133	152>134	153>135
0		131	5	7	0	4	0	0																						0					148>131	149>132	150>133	151>134	152>135	153>136
0			0	0	0	0	0	0																						0
Citrulline	176	68	4	6	1	0	0	0		2	3	4	5																	1	28	64		1	176>68	177>68	177>69	178>68	178>69	178>70	179>69	179>70	179>71	180>70	180>71	180>72	181>71	181>72	182>72
0		70	4	8	1	0	0	0		2	3	4	5																	1			1	1	176>70	177>70	177>71	178>70	178>71	178>72	179>71	179>72	179>73	180>72	180>73	180>74	181>73	181>74	182>74
0		71	4	7	0	1	0	0	1	2	3	4																		1				1	176>71	177>71	177>72	178>71	178>72	178>73	179>72	179>73	179>74	180>73	180>74	180>75	181>74	181>75	182>75
0		113	5	9	2	1	0	0		2	3	4	5	6																1			1	1	176>113	177>113	177>114	178>114	178>115	179>115	179>116	180>116	180>117	181>117	181>118	182>118
0		114	5	8	1	2	0	0	1	2	3	4	5																	1				1	176>114	177>114	177>115	178>115	178>116	179>116	179>117	180>117	180>118	181>118	181>119	182>119
0		115	5	11	2	1	0	0		2	3	4	5	6																1			1	1	176>115	177>115	177>116	178>116	178>117	179>117	179>118	180>118	180>119	181>119	181>120	182>120
0		116	5	10	1	2	0	0																						0				1	176>116	177>116	177>117	178>117	178>118	179>118	179>119	180>119	180>120	181>120	181>121	182>121
		158	6	12	3	2	0	0																						0					176>158	177>159	178>160	179>161	180>162	181>163	182>164
0		159	6	11	2	3	0	0																						0					176>159	177>160	178>161	179>162	180>163	181>164	182>165
0			0	0	0	0	0	0																						0
Ornithine	133	68	4	6	1	0	0	0		2	3	4	5																	1	14	32			133>68	134>68	134>69	135>69	135>70	136>70	136>71	137>71	137>72	138>72
0		70	4	8	1	0	0	0		2	3	4	5																	1			1	1	133>70	134>70	134>71	135>71	135>72	136>72	136>73	137>73	137>74	138>74
0		71	4	7	0	1	0	0	1	2	3	4																		1				1	133>71	134>71	134>72	135>72	135>73	136>73	136>74	137>74	137>75	138>75
0		115	5	11	2	1	0	0																						0					133>115	134>116	135>117	136>118	137>119	138>120
0		116	5	10	1	2	0	0																						0					133>116	134>117	135>118	136>119	137>120	138>121
0			0	0	0	0	0	0																						0
Glucose	198	69	4	5	0	1	0	0																						0				1	198>69	199>69	199>70	200>69	200>70	200>71	201>70	201>71	201>72	202>71	202>72	202>73	203>72	203>73	204>73
0		71	3	3	0	2	0	0																						0				1	198>71	199>71	199>72	200>71	200>72	200>73	201>71	201>72	201>73	201>74	202>72	202>73	202>74	203>73	203>74
0		71	4	7	0	1	0	0																						0				1	198>71	199>71	199>72	200>71	200>72	200>73	201>72	201>73	201>74	202>73	202>74	202>75	203>74	203>75	204>75
0		81	5	5	0	1	0	0																						0					198>81	199>81	199>82	200>82	200>83	201>83	201>84	202>84	202>85	203>85	203>86	204>86
0		85	4	5	0	2	0	0																						0					198>85	199>85	199>86	200>85	200>86	200>87	201>86	201>87	201>88	202>87	202>88	202>89	203>88	203>89	204>89
0		145	6	9	0	4	0	0																						0					198>145	199>146	200>147	201>148	202>149	203>150	204>151
0		162	6	12	1	4	0	0																						0					198>162	199>163	200>164	201>165	202>166	203>167	204>168
0		163	6	11	0	5	0	0																						0					198>163	199>164	200>165	201>166	202>167	203>168	204>169
0		180	6	14	1	5	0	0																						0					198>180	199>181	200>182	201>183	202>184	203>185	204>186
0		181	6	13	0	6	0	0																						0					198>181	199>182	200>183	201>184	202>185	203>186	204>187
0			0	0	0	0	0	0																						0
Fructose	198	53	4	5	0	0	0	0																						0				1	198>53	199>53	199>54	200>53	200>54	200>55	201>54	201>55	201>56	202>55	202>56	202>57	203>56	203>57	204>57
0		55	3	3	0	1	0	0																						0				1	198>55	199>55	199>56	200>55	200>56	200>57	201>55	201>56	201>57	201>58	202>56	202>57	202>58	203>57	203>58
0		57	3	5	0	1	0	0																						0				1	198>57	199>57	199>58	200>57	200>58	200>59	201>57	201>58	201>59	201>60	202>58	202>59	202>60	203>59	203>60
0		59	2	3	0	2	0	0																						0				1	198>59	199>59	199>60	200>59	200>60	200>61	201>59	201>60	201>61	202>59	202>60	202>61	203>60	203>61	204>61
0		59	3	7	0	1	0	0																						0				1	198>59	199>59	199>60	200>59	200>60	200>61	201>59	201>60	201>61	201>62	202>60	202>61	202>62	203>61	203>62
0		61	2	5	0	2	0	0																						0				1	198>61	199>61	199>62	200>61	200>62	200>63	201>61	201>62	201>63	202>61	202>62	202>63	203>62	203>63	204>63
0		69	4	5	0	1	0	0																						0				1	198>69	199>69	199>70	200>69	200>70	200>71	201>70	201>71	201>72	202>71	202>72	202>73	203>72	203>73	204>73
0		71	3	3	0	2	0	0																						0				1	198>71	199>71	199>72	200>71	200>72	200>73	201>71	201>72	201>73	201>74	202>72	202>73	202>74	203>73	203>74
0		71	4	7	0	1	0	0																						0				1	198>71	199>71	199>72	200>71	200>72	200>73	201>72	201>73	201>74	202>73	202>74	202>75	203>74	203>75	204>75
0		73	3	5	0	2	0	0																						0				1	198>73	199>73	199>74	200>73	200>74	200>75	201>73	201>74	201>75	201>76	202>74	202>75	202>76	203>75	203>76
0		81	5	5	0	1	0	0																						0					198>81	199>81	199>82	200>82	200>83	201>83	201>84	202>84	202>85	203>85	203>86	204>86
0		85	4	5	0	2	0	0																						0				1	198>85	199>85	199>86	200>85	200>86	200>87	201>86	201>87	201>88	202>87	202>88	202>89	203>88	203>89	204>89
0		87	4	7	0	2	0	0																						0				1	198>87	199>87	199>88	200>87	200>88	200>89	201>88	201>89	201>90	202>89	202>90	202>91	203>90	203>91	204>91
0		97	5	5	0	2	0	0																						0					198>97	199>97	199>98	200>98	200>99	201>99	201>100	202>100	202>101	203>101	203>102	204>102
0		99	5	7	0	2	0	0																						0				1	198>99	199>99	199>100	200>100	200>101	201>101	201>102	202>102	202>103	203>103	203>104	204>104
0		101	4	5	0	3	0	0																						0				1	198>101	199>101	199>102	200>101	200>102	200>103	201>102	201>103	201>104	202>103	202>104	202>105	203>104	203>105	204>105
0		115	5	7	0	3	0	0																						0					198>115	199>115	199>116	200>116	200>117	201>117	201>118	202>118	202>119	203>119	203>120	204>120
0		127	6	7	0	3	0	0																						0					198>127	199>128	200>129	201>130	202>131	203>132	204>133
0		145	6	9	0	4	0	0																						0					198>145	199>146	200>147	201>148	202>149	203>150	204>151
0		162	6	12	1	4	0	0																						0					198>162	199>163	200>164	201>165	202>166	203>167	204>168
0		163	6	11	0	5	0	0																						0					198>163	199>164	200>165	201>166	202>167	203>168	204>169
0		180	6	14	1	5	0	0																						0					198>180	199>181	200>182	201>183	202>184	203>185	204>186
0		181	6	13	0	6	0	0																						0					198>181	199>182	200>183	201>184	202>185	203>186	204>187
0			0	0	0	0	0	0																						0
Mannose	198	69	4	5	0	1	0	0																						0				1	198>69	199>69	199>70	200>69	200>70	200>71	201>70	201>71	201>72	202>71	202>72	202>73	203>72	203>73	204>73
0		71	3	3	0	2	0	0																						0				1	198>71	199>71	199>72	200>71	200>72	200>73	201>71	201>72	201>73	201>74	202>72	202>73	202>74	203>73	203>74
0		71	4	7	0	1	0	0																						0				1	198>71	199>71	199>72	200>71	200>72	200>73	201>72	201>73	201>74	202>73	202>74	202>75	203>74	203>75	204>75
0		81	5	5	0	1	0	0																						0					198>81	199>81	199>82	200>82	200>83	201>83	201>84	202>84	202>85	203>85	203>86	204>86
0		85	4	5	0	2	0	0																						0				1	198>85	199>85	199>86	200>85	200>86	200>87	201>86	201>87	201>88	202>87	202>88	202>89	203>88	203>89	204>89
0		87	4	7	0	2	0	0																						0				1	198>87	199>87	199>88	200>87	200>88	200>89	201>88	201>89	201>90	202>89	202>90	202>91	203>90	203>91	204>91
0		127	6	7	0	3	0	0																						0					198>127	199>128	200>129	201>130	202>131	203>132	204>133
0		145	6	9	0	4	0	0																						0					198>145	199>146	200>147	201>148	202>149	203>150	204>151
0		162	6	12	1	4	0	0																						0					198>162	199>163	200>164	201>165	202>166	203>167	204>168
0		163	6	11	0	5	0	0																						0					198>163	199>164	200>165	201>166	202>167	203>168	204>169
0		180	6	14	1	5	0	0																						0					198>180	199>181	200>182	201>183	202>184	203>185	204>186
0		181	6	13	0	6	0	0																						0					198>181	199>182	200>183	201>184	202>185	203>186	204>187
0			0	0	0	0	0	0																						0
Xylose	168	43	2	3	0	1	0	0																						0				1	168>43	169>43	169>44	170>43	170>44	170>45	171>43	171>44	171>45	172>44	172>45	173>45
0		45	2	5	0	1	0	0																						0				1	168>45	169>45	169>46	170>45	170>46	170>47	171>45	171>46	171>47	172>46	172>47	173>47
0		57	3	5	0	1	0	0																						0				1	168>57	169>57	169>58	170>57	170>58	170>59	171>58	171>59	171>60	172>59	172>60	173>60
0		60	2	6	1	1	0	0																						0				1	168>60	169>60	169>61	170>60	170>61	170>62	171>60	171>61	171>62	172>61	172>62	173>62
0		61	2	5	0	2	0	0																						0				1	168>61	169>61	169>62	170>61	170>62	170>63	171>61	171>62	171>63	172>62	172>63	173>63
0		71	3	3	0	2	0	0																						0				1	168>71	169>71	169>72	170>71	170>72	170>73	171>72	171>73	171>74	172>73	172>74	173>74
0		73	3	5	0	2	0	0																						0				1	168>73	169>73	169>74	170>73	170>74	170>75	171>74	171>75	171>76	172>75	172>76	173>76
0		114	5	8	1	2	0	0																						0					168>114	169>115	170>116	171>117	172>118	173>119
0		115	5	7	0	3	0	0																						0					168>115	169>116	170>117	171>118	172>119	173>120
0		132	5	10	1	3	0	0																						0					168>132	169>133	170>134	171>135	172>136	173>137
0		133	5	9	0	4	0	0																						0					168>133	169>134	170>135	171>136	172>137	173>138
0		150	5	12	1	4	0	0																						0					168>150	169>151	170>152	171>153	172>154	173>155
0		151	5	11	0	5	0	0																						0					168>151	169>152	170>153	171>154	172>155	173>156
0			0	0	0	0	0	0																						0
Xylulose	168	41	3	5	0	0	0	0																						0				1	168>41	169>41	169>42	170>41	170>42	170>43	171>42	171>43	171>44	172>43	172>44	173>44
0		43	2	3	0	1	0	0																						0				1	168>43	169>43	169>44	170>43	170>44	170>45	171>43	171>44	171>45	172>44	172>45	173>45
0		45	2	5	0	1	0	0																						0				1	168>45	169>45	169>46	170>45	170>46	170>47	171>45	171>46	171>47	172>46	172>47	173>47
0		55	3	3	0	1	0	0																						0				1	168>55	169>55	169>56	170>55	170>56	170>57	171>56	171>57	171>58	172>57	172>58	173>58
0		57	3	5	0	1	0	0																						0				1	168>57	169>57	169>58	170>57	170>58	170>59	171>58	171>59	171>60	172>59	172>60	173>60
0		59	3	7	0	1	0	0																						0				1	168>59	169>59	169>60	170>59	170>60	170>61	171>60	171>61	171>62	172>61	172>62	173>62
0		61	2	5	0	2	0	0																						0				1	168>61	169>61	169>62	170>61	170>62	170>63	171>61	171>62	171>63	172>62	172>63	173>63
0		69	4	5	0	1	0	0																						0				1	168>69	169>69	169>70	170>70	170>71	171>71	171>72	172>72	172>73	173>73
0		71	3	3	0	2	0	0																						0				1	168>71	169>71	169>72	170>71	170>72	170>73	171>72	171>73	171>74	172>73	172>74	173>74
0		72	3	6	1	1	0	0																						0				1	168>72	169>72	169>73	170>72	170>73	170>74	171>73	171>74	171>75	172>74	172>75	173>75
0		73	3	5	0	2	0	0																						0				1	168>73	169>73	169>74	170>73	170>74	170>75	171>74	171>75	171>76	172>75	172>76	173>76
0		85	4	5	0	2	0	0																						0					168>85	169>85	169>86	170>86	170>87	171>87	171>88	172>88	172>89	173>89
0		87	4	7	0	2	0	0																						0					168>87	169>87	169>88	170>88	170>89	171>89	171>90	172>90	172>91	173>91
0		97	5	5	0	2	0	0																						0					168>97	169>98	170>99	171>100	172>101	173>102
0		115	5	7	0	3	0	0																						0					168>115	169>116	170>117	171>118	172>119	173>120
0		132	5	10	1	3	0	0																						0					168>132	169>133	170>134	171>135	172>136	173>137
0		133	5	9	0	4	0	0																						0					168>133	169>134	170>135	171>136	172>137	173>138
0		150	5	12	1	4	0	0																						0					168>150	169>151	170>152	171>153	172>154	173>155
0		151	5	11	0	5	0	0																						0					168>151	169>152	170>153	171>154	172>155	173>156
0			0	0	0	0	0	0																						0
Lactose	360	41	3	5	0	0	0	0																						0				1	360>41	361>41	361>42	362>41	362>42	362>43	363>41	363>42	363>43	363>44	364>41	364>42	364>43	364>44	365>41
0		43	2	3	0	1	0	0																						0				1	360>43	361>43	361>44	362>43	362>44	362>45	363>43	363>44	363>45	364>43	364>44	364>45	365>43	365>44	365>45
0		45	2	5	0	1	0	0																						0				1	360>45	361>45	361>46	362>45	362>46	362>47	363>45	363>46	363>47	364>45	364>46	364>47	365>45	365>46	365>47
0		53	4	5	0	0	0	0																						0				1	360>53	361>53	361>54	362>53	362>54	362>55	363>53	363>54	363>55	363>56	364>53	364>54	364>55	364>56	364>57
0		55	3	3	0	1	0	0																						0				1	360>55	361>55	361>56	362>55	362>56	362>57	363>55	363>56	363>57	363>58	364>55	364>56	364>57	364>58	365>55
0		57	3	5	0	1	0	0																						0				1	360>57	361>57	361>58	362>57	362>58	362>59	363>57	363>58	363>59	363>60	364>57	364>58	364>59	364>60	365>57
0		61	2	5	0	2	0	0																						0					360>61	361>61	361>62	362>61	362>62	362>63	363>61	363>62	363>63	364>61	364>62	364>63	365>61	365>62	365>63
0		69	4	5	0	1	0	0																						0				1	360>69	361>69	361>70	362>69	362>70	362>71	363>69	363>70	363>71	363>72	364>69	364>70	364>71	364>72	364>73
0		71	4	7	0	1	0	0																						0				1	360>71	361>71	361>72	362>71	362>72	362>73	363>71	363>72	363>73	363>74	364>71	364>72	364>73	364>74	364>75
0		73	3	5	0	2	0	0																						0				1	360>73	361>73	361>74	362>73	362>74	362>75	363>73	363>74	363>75	363>76	364>73	364>74	364>75	364>76	365>73
0		81	5	5	0	1	0	0																						0				1	360>81	361>81	361>82	362>81	362>82	362>83	363>81	363>82	363>83	363>84	364>81	364>82	364>83	364>84	364>85
0		85	4	5	0	2	0	0																						0				1	360>85	361>85	361>86	362>85	362>86	362>87	363>85	363>86	363>87	363>88	364>85	364>86	364>87	364>88	364>89
0		87	4	7	0	2	0	0																						0				1	360>87	361>87	361>88	362>87	362>88	362>89	363>87	363>88	363>89	363>90	364>87	364>88	364>89	364>90	364>91
0		91	3	7	0	3	0	0																						0				1	360>91	361>91	361>92	362>91	362>92	362>93	363>91	363>92	363>93	363>94	364>91	364>92	364>93	364>94	365>91
0		97	5	5	0	2	0	0																						0				1	360>97	361>97	361>98	362>97	362>98	362>99	363>97	363>98	363>99	363>100	364>97	364>98	364>99	364>100	364>101
0		99	5	7	0	2	0	0																						0				1	360>99	361>99	361>100	362>99	362>100	362>101	363>99	363>100	363>101	363>102	364>99	364>100	364>101	364>102	364>103
0		103	4	7	0	3	0	0																						0				1	360>103	361>103	361>104	362>103	362>104	362>105	363>103	363>104	363>105	363>106	364>103	364>104	364>105	364>106	364>107
0		109	6	5	0	2	0	0																						0				1	360>109	361>109	361>110	362>109	362>110	362>111	363>109	363>110	363>111	363>112	364>109	364>110	364>111	364>112	364>113
0			0	0	0	0	0	0																						0
0		115	5	7	0	3	0	0																						0				1	360>115	361>115	361>116	362>115	362>116	362>117	363>115	363>116	363>117	363>118	364>115	364>116	364>117	364>118	364>119
0			0	0	0	0	0	0																						0
0		127	6	7	0	3	0	0																						0					360>127	361>127	361>128	362>127	362>128	362>129	363>127	363>128	363>129	363>130	364>127	364>128	364>129	364>130	364>131
0			0	0	0	0	0	0																						0
0		145	6	9	0	4	0	0																						0					360>145	361>145	361>146	362>145	362>146	362>147	363>145	363>146	363>147	363>148	364>145	364>146	364>147	364>148	364>149
0			0	0	0	0	0	0																						0
0		163	6	11	0	5	0	0																						0					360>163	361>163	361>164	362>163	362>164	362>165	363>163	363>164	363>165	363>166	364>163	364>164	364>165	364>166	364>167
0			0	0	0	0	0	0																						0
0		181	6	13	0	6	0	0																						0					360>181	361>181	361>182	362>181	362>182	362>183	363>181	363>182	363>183	363>184	364>181	364>182	364>183	364>184	364>185
0			0	0	0	0	0	0																						0
0		325	12	21	0	10	0	0																						0					360>325	361>326	362>327	363>328	364>329	365>330	366>331	367>332	368>333	369>334	370>335	371>336	372>337
0		343	12	23	0	11	0	0																						0					360>343	361>344	362>345	363>346	364>347	365>348	366>349	367>350	368>351	369>352	370>353	371>354	372>355
0			0	0	0	0	0	0																						0
Maltose	360	41	3	5	0	0	0	0																						0				1	360>41	361>41	361>42	362>41	362>42	362>43	363>41	363>42	363>43	363>44	364>41	364>42	364>43	364>44	365>41
0		43	2	3	0	1	0	0																						0				1	360>43	361>43	361>44	362>43	362>44	362>45	363>43	363>44	363>45	364>43	364>44	364>45	365>43	365>44	365>45
0		45	2	5	0	1	0	0																						0				1	360>45	361>45	361>46	362>45	362>46	362>47	363>45	363>46	363>47	364>45	364>46	364>47	365>45	365>46	365>47
0		53	4	5	0	0	0	0																						0				1	360>53	361>53	361>54	362>53	362>54	362>55	363>53	363>54	363>55	363>56	364>53	364>54	364>55	364>56	364>57
0		55	3	3	0	1	0	0																						0				1	360>55	361>55	361>56	362>55	362>56	362>57	363>55	363>56	363>57	363>58	364>55	364>56	364>57	364>58	365>55
0		57	3	5	0	1	0	0																						0				1	360>57	361>57	361>58	362>57	362>58	362>59	363>57	363>58	363>59	363>60	364>57	364>58	364>59	364>60	365>57
0		61	2	5	0	2	0	0																						0					360>61	361>61	361>62	362>61	362>62	362>63	363>61	363>62	363>63	364>61	364>62	364>63	365>61	365>62	365>63
0		69	4	5	0	1	0	0																						0				1	360>69	361>69	361>70	362>69	362>70	362>71	363>69	363>70	363>71	363>72	364>69	364>70	364>71	364>72	364>73
0		71	3	3	0	2	0	0																						0				1	360>71	361>71	361>72	362>71	362>72	362>73	363>71	363>72	363>73	363>74	364>71	364>72	364>73	364>74	365>71
0		71	4	7	0	1	0	0																						0				1	360>71	361>71	361>72	362>71	362>72	362>73	363>71	363>72	363>73	363>74	364>71	364>72	364>73	364>74	364>75
0		73	3	5	0	2	0	0																						0				1	360>73	361>73	361>74	362>73	362>74	362>75	363>73	363>74	363>75	363>76	364>73	364>74	364>75	364>76	365>73
0		81	5	5	0	1	0	0																						0				1	360>81	361>81	361>82	362>81	362>82	362>83	363>81	363>82	363>83	363>84	364>81	364>82	364>83	364>84	364>85
0		85	4	5	0	2	0	0																						0				1	360>85	361>85	361>86	362>85	362>86	362>87	363>85	363>86	363>87	363>88	364>85	364>86	364>87	364>88	364>89
0		87	4	7	0	2	0	0																						0				1	360>87	361>87	361>88	362>87	362>88	362>89	363>87	363>88	363>89	363>90	364>87	364>88	364>89	364>90	364>91
0		97	5	5	0	2	0	0																						0				1	360>97	361>97	361>98	362>97	362>98	362>99	363>97	363>98	363>99	363>100	364>97	364>98	364>99	364>100	364>101
0		99	5	7	0	2	0	0																						0				1	360>99	361>99	361>100	362>99	362>100	362>101	363>99	363>100	363>101	363>102	364>99	364>100	364>101	364>102	364>103
0		101	4	5	0	3	0	0																						0				1	360>101	361>101	361>102	362>101	362>102	362>103	363>101	363>102	363>103	363>104	364>101	364>102	364>103	364>104	364>105
0		103	4	7	0	3	0	0																						0				1	360>103	361>103	361>104	362>103	362>104	362>105	363>103	363>104	363>105	363>106	364>103	364>104	364>105	364>106	364>107
0		115	5	7	0	3	0	0																						0					360>115	361>115	361>116	362>115	362>116	362>117	363>115	363>116	363>117	363>118	364>115	364>116	364>117	364>118	364>119
0			0	0	0	0	0	0																						0
0		127	6	7	0	3	0	0																						0					360>127	361>127	361>128	362>127	362>128	362>129	363>127	363>128	363>129	363>130	364>127	364>128	364>129	364>130	364>131
0			0	0	0	0	0	0																						0
0		145	6	9	0	4	0	0																						0					360>145	361>145	361>146	362>145	362>146	362>147	363>145	363>146	363>147	363>148	364>145	364>146	364>147	364>148	364>149
0			0	0	0	0	0	0																						0
0		162	6	12	1	4	0	0																						0				1	360>162	361>162	361>163	362>162	362>163	362>164	363>162	363>163	363>164	363>165	364>162	364>163	364>164	364>165	364>166
0			0	0	0	0	0	0																						0
0		163	6	11	0	5	0	0																						0				1	360>163	361>163	361>164	362>163	362>164	362>165	363>163	363>164	363>165	363>166	364>163	364>164	364>165	364>166	364>167
0			0	0	0	0	0	0																						0
0		180	6	14	1	5	0	0																						0				1	360>180	361>180	361>181	362>180	362>181	362>182	363>180	363>181	363>182	363>183	364>180	364>181	364>182	364>183	364>184
0			0	0	0	0	0	0																						0
0		181	6	13	0	6	0	0																						0				1	360>181	361>181	361>182	362>181	362>182	362>183	363>181	363>182	363>183	363>184	364>181	364>182	364>183	364>184	364>185
0			0	0	0	0	0	0																						0
0		325	12	21	0	10	0	0																						0					360>325	361>326	362>327	363>328	364>329	365>330	366>331	367>332	368>333	369>334	370>335	371>336	372>337
0		343	12	23	0	11	0	0																						0					360>343	361>344	362>345	363>346	364>347	365>348	366>349	367>350	368>351	369>352	370>353	371>354	372>355
0			0	0	0	0	0	0																						0
Trehalose	360	41	3	5	0	0	0	0																						0				1	360>41	361>41	361>42	362>41	362>42	362>43	363>41	363>42	363>43	363>44	364>41	364>42	364>43	364>44	365>41
0		43	2	3	0	1	0	0																						0				1	360>43	361>43	361>44	362>43	362>44	362>45	363>43	363>44	363>45	364>43	364>44	364>45	365>43	365>44	365>45
0		45	2	5	0	1	0	0																						0				1	360>45	361>45	361>46	362>45	362>46	362>47	363>45	363>46	363>47	364>45	364>46	364>47	365>45	365>46	365>47
0		53	4	5	0	0	0	0																						0				1	360>53	361>53	361>54	362>53	362>54	362>55	363>53	363>54	363>55	363>56	364>53	364>54	364>55	364>56	364>57
0		55	3	3	0	1	0	0																						0				1	360>55	361>55	361>56	362>55	362>56	362>57	363>55	363>56	363>57	363>58	364>55	364>56	364>57	364>58	365>55
0		57	3	5	0	1	0	0																						0				1	360>57	361>57	361>58	362>57	362>58	362>59	363>57	363>58	363>59	363>60	364>57	364>58	364>59	364>60	365>57
0		59	3	7	0	1	0	0																						0				1	360>59	361>59	361>60	362>59	362>60	362>61	363>59	363>60	363>61	363>62	364>59	364>60	364>61	364>62	365>59
0		61	2	5	0	2	0	0																						0				1	360>61	361>61	361>62	362>61	362>62	362>63	363>61	363>62	363>63	364>61	364>62	364>63	365>61	365>62	365>63
0		69	4	5	0	1	0	0																						0				1	360>69	361>69	361>70	362>69	362>70	362>71	363>69	363>70	363>71	363>72	364>69	364>70	364>71	364>72	364>73
0		71	3	3	0	2	0	0																						0				1	360>71	361>71	361>72	362>71	362>72	362>73	363>71	363>72	363>73	363>74	364>71	364>72	364>73	364>74	365>71
0		71	4	7	0	1	0	0																						0				1	360>71	361>71	361>72	362>71	362>72	362>73	363>71	363>72	363>73	363>74	364>71	364>72	364>73	364>74	364>75
0		73	3	5	0	2	0	0																						0				1	360>73	361>73	361>74	362>73	362>74	362>75	363>73	363>74	363>75	363>76	364>73	364>74	364>75	364>76	365>73
0		81	5	5	0	1	0	0																						0				1	360>81	361>81	361>82	362>81	362>82	362>83	363>81	363>82	363>83	363>84	364>81	364>82	364>83	364>84	364>85
0		85	4	5	0	2	0	0																						0				1	360>85	361>85	361>86	362>85	362>86	362>87	363>85	363>86	363>87	363>88	364>85	364>86	364>87	364>88	364>89
0		87	4	7	0	2	0	0																						0				1	360>87	361>87	361>88	362>87	362>88	362>89	363>87	363>88	363>89	363>90	364>87	364>88	364>89	364>90	364>91
0		91	3	7	0	3	0	0																						0				1	360>91	361>91	361>92	362>91	362>92	362>93	363>91	363>92	363>93	363>94	364>91	364>92	364>93	364>94	365>91
0		97	5	5	0	2	0	0																						0				1	360>97	361>97	361>98	362>97	362>98	362>99	363>97	363>98	363>99	363>100	364>97	364>98	364>99	364>100	364>101
0		99	5	7	0	2	0	0																						0				1	360>99	361>99	361>100	362>99	362>100	362>101	363>99	363>100	363>101	363>102	364>99	364>100	364>101	364>102	364>103
0		103	4	7	0	3	0	0																						0				1	360>103	361>103	361>104	362>103	362>104	362>105	363>103	363>104	363>105	363>106	364>103	364>104	364>105	364>106	364>107
0		109	6	5	0	2	0	0																						0				1	360>109	361>109	361>110	362>109	362>110	362>111	363>109	363>110	363>111	363>112	364>109	364>110	364>111	364>112	364>113
0			0	0	0	0	0	0																						0
0		115	5	7	0	3	0	0																						0				1	360>115	361>115	361>116	362>115	362>116	362>117	363>115	363>116	363>117	363>118	364>115	364>116	364>117	364>118	364>119
0			0	0	0	0	0	0																						0
0		127	6	7	0	3	0	0																						0					360>127	361>127	361>128	362>127	362>128	362>129	363>127	363>128	363>129	363>130	364>127	364>128	364>129	364>130	364>131
0			0	0	0	0	0	0																						0
0		145	6	9	0	4	0	0																						0					360>145	361>145	361>146	362>145	362>146	362>147	363>145	363>146	363>147	363>148	364>145	364>146	364>147	364>148	364>149
0			0	0	0	0	0	0																						0
0		163	6	11	0	5	0	0																						0					360>163	361>163	361>164	362>163	362>164	362>165	363>163	363>164	363>165	363>166	364>163	364>164	364>165	364>166	364>167
0			0	0	0	0	0	0																						0
0		180	6	14	1	5	0	0																						0				1	360>180	361>180	361>181	362>180	362>181	362>182	363>180	363>181	363>182	363>183	364>180	364>181	364>182	364>183	364>184
0			0	0	0	0	0	0																						0
0		181	6	13	0	6	0	0																						0				1	360>181	361>181	361>182	362>181	362>182	362>183	363>181	363>182	363>183	363>184	364>181	364>182	364>183	364>184	364>185
0			0	0	0	0	0	0																						0
0		325	12	21	0	10	0	0																						0					360>325	361>326	362>327	363>328	364>329	365>330	366>331	367>332	368>333	369>334	370>335	371>336	372>337
0			0	0	0	0	0	0																						0
Glucose	179	43	2	3	0	1	0	0																						0					179>43	180>43	180>44	181>43	181>44	181>45	182>43	182>44	182>45	183>43	183>44	183>45	184>44	184>45	185>45
0		57	3	5	0	1	0	0																						0				1	179>57	180>57	180>58	181>57	181>58	181>59	182>57	182>58	182>59	182>60	183>58	183>59	183>60	184>59	184>60
0		59	2	3	0	2	0	0																						0				1	179>59	180>59	180>60	181>59	181>60	181>61	182>59	182>60	182>61	183>59	183>60	183>61	184>60	184>61	185>61
0		71	3	3	0	2	0	0																						0					179>71	180>71	180>72	181>71	181>72	181>73	182>71	182>72	182>73	182>74	183>72	183>73	183>74	184>73	184>74
0		85	4	5	0	2	0	0																						0					179>85	180>85	180>86	181>85	181>86	181>87	182>86	182>87	182>88	183>87	183>88	183>89	184>88	184>89	185>89
0		89	3	5	0	3	0	0																						0					179>89	180>89	180>90	181>89	181>90	181>91	182>89	182>90	182>91	182>92	183>90	183>91	183>92	184>91	184>92
0		101	4	5	0	3	0	0																						0					179>101	180>101	180>102	181>101	181>102	181>103	182>102	182>103	182>104	183>103	183>104	183>105	184>104	184>105	185>105
0		107	3	7	0	4	0	0																						0					179>107	180>107	180>108	181>107	181>108	181>109	182>107	182>108	182>109	182>110	183>108	183>109	183>110	184>109	184>110
0		113	5	5	0	3	0	0																						0					179>113	180>113	180>114	181>114	181>115	182>115	182>116	183>116	183>117	184>117	184>118	185>118
0		119	4	7	0	4	0	0																						0					179>119	180>119	180>120	181>119	181>120	181>121	182>120	182>121	182>122	183>121	183>122	183>123	184>122	184>123	185>123
0		131	5	7	0	4	0	0																						0					179>131	180>131	180>132	181>132	181>133	182>133	182>134	183>134	183>135	184>135	184>136	185>136
0		149	5	9	0	5	0	0																						0					179>149	180>149	180>150	181>150	181>151	182>151	182>152	183>152	183>153	184>153	184>154	185>154
0		161	6	9	0	5	0	0																						0					179>161	180>162	181>163	182>164	183>165	184>166	185>167
0			0	0	0	0	0	0																						0
Fructose	179	41	2	1	0	1	0	0																						0				1	179>41	180>41	180>42	181>41	181>42	181>43	182>41	182>42	182>43	183>41	183>42	183>43	184>42	184>43	185>43
0		43	2	3	0	1	0	0																						0				1	179>43	180>43	180>44	181>43	181>44	181>45	182>43	182>44	182>45	183>43	183>44	183>45	184>44	184>45	185>45
0		45	1	1	0	2	0	0																						0				1	179>45	180>45	180>46	181>45	181>46	182>45	182>46	183>45	183>46	184>45	184>46	185>46
0		55	3	3	0	1	0	0																						0				1	179>55	180>55	180>56	181>55	181>56	181>57	182>55	182>56	182>57	182>58	183>56	183>57	183>58	184>57	184>58
0		57	3	5	0	1	0	0																						0				1	179>57	180>57	180>58	181>57	181>58	181>59	182>57	182>58	182>59	182>60	183>58	183>59	183>60	184>59	184>60
0		59	2	3	0	2	0	0																						0				1	179>59	180>59	180>60	181>59	181>60	181>61	182>59	182>60	182>61	183>59	183>60	183>61	184>60	184>61	185>61
0		71	3	3	0	2	0	0																						0					179>71	180>71	180>72	181>71	181>72	181>73	182>71	182>72	182>73	182>74	183>72	183>73	183>74	184>73	184>74
0		85	4	5	0	2	0	0																						0					179>85	180>85	180>86	181>85	181>86	181>87	182>86	182>87	182>88	183>87	183>88	183>89	184>88	184>89	185>89
0		89	3	5	0	3	0	0																						0					179>89	180>89	180>90	181>89	181>90	181>91	182>89	182>90	182>91	182>92	183>90	183>91	183>92	184>91	184>92
0		101	4	5	0	3	0	0																						0					179>101	180>101	180>102	181>101	181>102	181>103	182>102	182>103	182>104	183>103	183>104	183>105	184>104	184>105	185>105
0		107	3	7	0	4	0	0																						0					179>107	180>107	180>108	181>107	181>108	181>109	182>107	182>108	182>109	182>110	183>108	183>109	183>110	184>109	184>110
0		113	5	5	0	3	0	0																						0					179>113	180>113	180>114	181>114	181>115	182>115	182>116	183>116	183>117	184>117	184>118	185>118
0		119	4	7	0	4	0	0																						0					179>119	180>119	180>120	181>119	181>120	181>121	182>120	182>121	182>122	183>121	183>122	183>123	184>122	184>123	185>123
0		143	6	7	0	4	0	0																						0					179>143	180>144	181>145	182>146	183>147	184>148	185>149
0		149	5	9	0	5	0	0																						0					179>149	180>149	180>150	181>150	181>151	182>151	182>152	183>152	183>153	184>153	184>154	185>154
0		161	6	9	0	5	0	0																						0					179>161	180>162	181>163	182>164	183>165	184>166	185>167
0	96	741	0	0	0	0	0	0																						272			170	366
0			0	0	0	0	0	0
0			0	0	0	0	0	0
0			0	0	0	0	0	0
0			0	0	0	0	0	0
0
0
0
0
0
0
0
0
0
0
0
0
0
0
0
0
0
0
0
0
0
0
0
0
0
0
0
0
0
0
0
0
0
0
0
0
0
0
0
0
0
0
0
0
0
0
0
0
0
0
0
0
0
0
0
0
0
0
0
0
0
0
0
0
0
0
0
0
0
0
0
0
0
0
0
0
0
0
0
0
0
0
0
0
0
0
0
0
0
0
0
0
0
0
0
0
0
0
0
[truncated: 117 more columns]

## Sheet: S3
Metabolite	Mass transition	Q1	Q3	DP	CE	CXP
Malate	M0>m0	133.04	71	-85	-24	-11
Malate	M1>m0	134.04	71	-85	-24	-11
Malate	M1>m1	134.04	72	-85	-24	-11
Malate	M2>m1	135.04	72	-85	-24	-11
Malate	M2>m2	135.04	73	-85	-24	-11
Malate	M0>m0	133.04	73.1	-85	-22	-11
Malate	M1>m0	134.04	73.1	-85	-22	-11
Malate	M1>m1	134.04	74.1	-85	-22	-11
Malate	M2>m0	135.04	73.1	-85	-22	-11
Malate	M2>m1	135.04	74.1	-85	-22	-11
Malate	M2>m2	135.04	75.1	-85	-22	-11
Oxaloacetate	M0>m0	130.91	87	-20	-10	-5
Oxaloacetate	M1>m0	131.91	87	-20	-10	-5
Oxaloacetate	M1>m1	131.91	88	-20	-10	-5
Oxaloacetate	M2>m1	132.91	88	-20	-10	-5
Oxaloacetate	M2>m2	132.91	89	-20	-10	-5
alpha-Ketoglutarate	M0>m0	144.997	100.9	-35	-12	-5
alpha-Ketoglutarate	M1>m0	145.997	100.9	-35	-12	-5
alpha-Ketoglutarate	M1>m1	145.997	101.9	-35	-12	-5
alpha-Ketoglutarate	M2>m1	146.997	101.9	-35	-12	-5
alpha-Ketoglutarate	M2>m2	146.997	102.9	-35	-12	-5
Aspartate	M0>m0	131.95	88	-40	-16	-3
Aspartate	M1>m0	132.95	88	-40	-16	-3
Aspartate	M1>m1	132.95	89	-40	-16	-3
Aspartate	M2>m0	133.95	88	-40	-16	-3
Aspartate	M2>m1	133.95	89	-40	-16	-3
Aspartate	M2>m2	133.95	90	-40	-16	-3
Glutamate	M0>m0	146	74	-45	-26	-1
Glutamate	M1>m0	147	74	-45	-26	-1
Glutamate	M1>m1	147	75	-45	-26	-1
Glutamate	M2>m0	148	74	-45	-26	-1
Glutamate	M2>m1	148	75	-45	-26	-1
Glutamate	M2>m2	148	76	-45	-26	-1
Glutamate	M0>m0	146	102	-45	-20	-7
Glutamate	M1>m0	147	102	-45	-20	-7
Glutamate	M1>m1	147	103	-45	-20	-7
Glutamate	M2>m0	148	102	-45	-20	-7
Glutamate	M2>m1	148	103	-45	-20	-7
Glutamate	M2>m2	148	104	-45	-20	-7
6-Phosphogluconate	M0>m0	275	85	-45	-50	-5
6-Phosphogluconate	M1>m0	276	85	-45	-50	-5
6-Phosphogluconate	M1>m1	276	86	-45	-50	-5
6-Phosphogluconate	M2>m0	277	85	-45	-50	-5
6-Phosphogluconate	M2>m1	277	86	-45	-50	-5
6-Phosphogluconate	M2>m2	277	87	-45	-50	-5
6-Phosphogluconate	M0>m0	275	99	-45	-35	-1
6-Phosphogluconate	M1>m0	276	99	-45	-35	-1
6-Phosphogluconate	M1>m1	276	100	-45	-35	-1
6-Phosphogluconate	M2>m0	277	99	-45	-35	-1
6-Phosphogluconate	M2>m1	277	100	-45	-35	-1
6-Phosphogluconate	M2>m2	277	101	-45	-35	-1
6-Phosphogluconate	M0>m0	275	129	-45	-32	-5
6-Phosphogluconate	M1>m0	276	129	-45	-32	-5
6-Phosphogluconate	M1>m1	276	130	-45	-32	-5
6-Phosphogluconate	M2>m0	277	129	-45	-32	-5
6-Phosphogluconate	M2>m1	277	130	-45	-32	-5
6-Phosphogluconate	M2>m2	277	131	-45	-32	-5
Fructose 6-phosphate	M0>m0	259	101	-45	-20	-3
Fructose 6-phosphate	M1>m0	260	101	-45	-20	-3
Fructose 6-phosphate	M1>m1	260	102	-45	-20	-3
Fructose 6-phosphate	M2>m0	261	101	-45	-20	-3
Fructose 6-phosphate	M2>m1	261	102	-45	-20	-3
Fructose 6-phosphate	M2>m2	261	103	-45	-20	-3
Fructose 6-phosphate	M0>m0	259	169	-45	-18	-9
Fructose 6-phosphate	M1>m0	260	169	-45	-18	-9
Fructose 6-phosphate	M1>m1	260	170	-45	-18	-9
Fructose 6-phosphate	M2>m0	261	169	-45	-18	-9
Fructose 6-phosphate	M2>m1	261	170	-45	-18	-9
Fructose 6-phosphate	M2>m2	261	171	-45	-18	-9
Fructose 1,6-bisphosphate	M0>m0	339	139	-55	-35	-5
Fructose 1,6-bisphosphate	M1>m0	340	139	-55	-35	-5
Fructose 1,6-bisphosphate	M1>m1	340	140	-55	-35	-5
Fructose 1,6-bisphosphate	M2>m0	341	139	-55	-35	-5
Fructose 1,6-bisphosphate	M2>m1	341	140	-55	-35	-5
Fructose 1,6-bisphosphate	M2>m2	341	141	-55	-35	-5
Fructose 1,6-bisphosphate	M0>m0	339	151	-55	-40	-5
Fructose 1,6-bisphosphate	M1>m0	340	151	-55	-40	-5
Fructose 1,6-bisphosphate	M1>m1	340	152	-55	-40	-5
Fructose 1,6-bisphosphate	M2>m0	341	151	-55	-40	-5
Fructose 1,6-bisphosphate	M2>m1	341	152	-55	-40	-5
Fructose 1,6-bisphosphate	M2>m2	341	153	-55	-40	-5
Fructose 1,6-bisphosphate	M0>m0	339	169	-55	-25	-5
Fructose 1,6-bisphosphate	M1>m0	340	169	-55	-25	-5
Fructose 1,6-bisphosphate	M1>m1	340	170	-55	-25	-5
Fructose 1,6-bisphosphate	M2>m0	341	171	-55	-25	-5
Fructose 1,6-bisphosphate	M2>m1	341	172	-55	-25	-5
Fructose 1,6-bisphosphate	M2>m2	341	173	-55	-25	-5
Fructose 1,6-bisphosphate	M0>m0	339	249	-55	-25	-7
Fructose 1,6-bisphosphate	M1>m0	340	249	-55	-25	-7
Fructose 1,6-bisphosphate	M1>m1	340	250	-55	-25	-7
Fructose 1,6-bisphosphate	M2>m0	341	249	-55	-25	-7
Fructose 1,6-bisphosphate	M2>m1	341	250	-55	-25	-7
Fructose 1,6-bisphosphate	M2>m2	341	251	-55	-25	-7

## Sheet: S4
Metabolite Denominator	Fragment	Charge	Carbon Origin [C(Precusor),C(Fragment)]	Comment to Mass transition
G6P	96.9696	-	[1-6:0-0]
F6P	96.9696	-	[1-6:0-0]
FBP	96.9696	-	[1-6:0-0]
GA3P	96.9696	-	[1-3:0-0]
DHAP	96.9696	-	[1-3:0-0]
R5P	96.9696	-	[1-5:0-0]
S7P	96.9696	-	[1-7:0-0]
PGP	78.9591	-	[1-3:0-0]
GLN	84.0444	+	[1-5:2-5]
GLU	84.0444	+	[1-5:2-5]
PRO	70.0651	+	[1-5:2-5]
ASP	74.0237	+	[1-4:1-2]
THR	74.06	+	[1-4:2-4]
HOM	74.06	+	[1-4:2-4]
MET	104.053	+	[1-5:2-5]
ALA	44.0495	+	[1-3:2-3]
VAL	72.0808	+	[1-5:2-5]
CO2			[1-1:1-1]
PHE	120.081	+	[1-9:2-9]
TRP	188.071	+	[1-11:1-11]
AKG	101.024	-	[1-5:1-5]	Although the measured fragment has fewer than 5 carbon atoms, it is assumed that the labeling information is available as Mass Isotopomer Distribution since the carbon origin is not unique but the acquisiton is tandem MS of the most intense fragment, that is m/z=101
SUC	73.0295	-	[1-4:1-3]
FUM	71.0139	-	[1-4:1-3]
PEP	78.9591	-	[1-3:0-0]
PYR	43.0189	-	[1-3:2-3]
OAA	87.0088	-	[1-4:1-4]	Since the carbon origin was not known at the time of the publication of this study, the 13C distribution is assumed to be Mass Isotopomer Information although the distribution is acquired on a fragment.
MAL	115.004	-	[1-4:1-4]

## Sheet: S5
Metabolite Denominator	Fragment	Charge	Carbon Origin [C(Precusor),C(Fragment)]
G6P	96.9696	-	[1-6:0-0]
F6P	96.9696	-	[1-6:0-0]
FBP	96.9696	-	[1-6:0-0]
GA3P	96.9696	-	[1-3:0-0]
DHAP	96.9696	-	[1-3:0-0]
R5P	96.9696	-	[1-5:0-0]
S7P	96.9696	-	[1-7:0-0]
PGP	78.9591	-	[1-3:0-0]
GLN	84.0444	+	[1-5:2-5]
GLU	84.0444	+	[1-5:2-5]
PRO	70.0651	+	[1-5:2-5]
ASP	74.0237	+	[1-4:1-2]
THR	74.06	+	[1-4:2-4]
HOM	74.06	+	[1-4:2-4]
MET	104.053	+	[1-5:2-5]
ALA	44.0495	+	[1-3:2-3]
VAL	72.0808	+	[1-5:2-5]
CO2			[1-1:1-1]
PHE	120.081	+	[1-9:2-9]
TRP	188.071	+	[1-11:1-11]
AKG	101.024	-	[1-5:1-5]
SUC	73.0295	-	[1-4:1-3]
FUM	71.0139	-	[1-4:1-3]
PEP	78.9591	-	[1-3:0-0]
PYR	43.0189	-	[1-3:2-3]
OAA	87.0088	-	[1-4:1-4]
MAL	115.004	-	[1-4:1-4]
G6P	138.98	-	[1-6:5-6]
G6P	168.991	-	[1-6:4-6]
F6P	138.98	-	[1-6:5-6]
F6P	168.991	-	[1-6:4-6]
FBP	138.98	-	[1-6:5-6]
FBP	168.991	-	[1-6:4-6]
R5P	138.98	-	[1-5:4-5]
S7P	138.98	-	[1-7:6-7]
S7P	168.991	-	[1-7:5-7]
S7P	199.001	-	[1-7:4-7]
GLU	66.0338	+	[1-5:2-5]
GLU	41.0397	-	[1-5:2-4]
GLU	44.9982	-	[1-5:1-1]
GLU	74.0248	-	[1-5:1-2]
GLN	56.0495	+	[1-5:2-4]
ASP	88.0393	+	[1-4:2-4]
ASP	43.0178	+	[1-4:3-4]
ASP	46.0287	+	[1-4:2-2]
ASP	42.0349	-	[1-4:2-3]
THR	46.0287	+	[1-4:2-2]
HOM	44.0495	+	[1-4:2-3]
MET	85.0284	+	[1-5:1-4]
ALA	44.9971	+	[1-3:1-1]
PHE	91.0542	+	[1-9:3-9]
PHE	77.0386	+	[1-9:4-9]
TRP	159.092	+	[1-11:2-11]
MAL	89.0244	-	[1-4:1-3]
MAL	87.0088	-	[1-4:2-4]
MAL	72.9931	-	[1-4:1-2]
MAL	44.9982	-	[1-4:1-1]
MAL	43.0189	-	[1-4:2-3]
AKG	83.0139	-	[1-5:2-5]
AKG	57.0346	-	[1-5:2-4]
