# Supplementary material for: Comprehensive and accurate tracking of carbon origin of LC-tandem mass spectrometry collisional fragments for 13C-MFA
Source: Anal Bioanal Chem. 2017 Jan 23;409(9):2309–26. doi: 10.1007/s00216-016-0174-9 (PMC5477699; doi:10.1007/s00216-016-0174-9)
Supplement: Supplementary file 3 — (TAR 5.69 mb) [file 216_2016_174_MOESM3_ESM.zip › 216_2016_174_MOESM3_ESM/S6-TricarboxylicAcids_Labeling_Data.xlsx]

## Sheet: 6-13C-Citrate
	173.009	154.999	147.03	130.999	129.019	111.009	103.04	101.024	87.0088	85.0295	67.0189	59.0139	57.0346	43.0189	41.0395	41.0033	39.024
M0>m0	0.0163388	0.0127152	0.0182627	0.0152954	0.0185278	0.0168704		0.00637909	0.0181444	0.0192425	0.0186866	0.0669419	0.0176999	0.0193425	0.0131239	0.0199548	0.0209037
M1>m0	0	0				0.0053908		0.940768		0.0804915	0.912722	0.824977	0.910929	0.90067	0.92559	0.899561	0.945197
M1>m1	0.916402	0.939988	0.927748	0.9205	0.914003	0.90449	0.941887		0.908817	0.824857
M2>m0	0	0	0		0	0.000176658		0.0129822	0.00035562	0.00383312	0.0166567	0.0881902	0.0291162	0.0606044	0.0287854	0.0515799	0.0350804
M2>m1	0	0	0.0158371	0.0241686	0.0152669	0.0170465	0.0247869	0.0463244	0.0436975	0.0334708	0.0519347	0.0298364	0.0422551	0.0258309	0.0368758	0.0355561	0.0542125
M2>m2	0.0727056	0.0515347	0.0608856	0.0451348	0.0522019	0.056026	0.062382		0.0289855	0.0381048
	Standard deviation over three replicate injections
	173.009	154.999	147.03	130.999	129.019	111.009	103.04	101.024	87.0088	85.0295	67.0189	59.0139	57.0346	43.0189	41.0395	41.0033	39.024
M0>m0	0.00277749	0.00331011	0	0.00126028	0.00152748	0.00372498		0.00237038	0.00357381	0.00366941	0.00261997	0.0543428	0.00203958	0.010235	0.0070277	0.00784461	0
M1>m0	0	0				0.000590245		0.0165661		0.00376014	0.00459708	0.0667927	0.00644433	0.0109659	0.0215967	0.0145429	0.0578301
M1>m1	0.0127859	0.0283499	0.0318138	0.0161456	0.00439145	0.0111612	0.0556911		0.00790382	0.00965586
M2>m0	0	0	0		0	3.13085e-05		0.00239672	9.5538e-05	0.00091281	0.00144207	0.0352193	0.00345449	0.00832265	0.0058629	0.0101849	0
M2>m1	0	0	0	0.00876049	0.00527872	0.00162908	0.00114324	0.0165074	0.00330254	0.00239013	0.00619645	0.0295562	0.00219297	0.00559608	0.0083206	0.0110039	0.00714224
M2>m2	0.00320003	0.0256079	0.0138841	0.00377609	0.00361354	0.00566246	0.0325819		0.00140312	0.000764527
	Theoretical relative intensity distribution using assumed carbon origin
	173.009	154.999	147.023	130.999	129.019	111.009	103.04	101.024	87.0088	85.0295	67.0189	59.0092	57.0346	43.0189	41.0397	41.0033	39.024
M0>m0	0.00930881	0.00930881	0.00930881	0.00930881	0.00930881	0.00930881	0.00930881	0.00930881	0.00930881	0.00930881	0.00930881	0.00930881	0.00930881	0.00930881	0.00930881	0.00930881	0.00930881
M1>m0	5.68724e-06	1.13745e-05	0.000113461	0.000212738	0.000113461	0.000119148	0.000215547	0.921689	0.000320511	0.000221234	0.921695	0.921895	0.921797	0.9219	0.9218	0.921902	0.921802
M1>m1	0.922102	0.922096	0.921994	0.921895	0.921994	0.921989	0.921892	0.000418717	0.921787	0.921886	0.00041303	0.000212738	0.000310944	0.000208121	0.000307398	0.00020598	0.000305257
M2>m0	1.91305e-05	3.82644e-05	5.75335e-05	3.95994e-05	5.75335e-05	7.67333e-05	7.7922e-05	0.0116604	8.03995e-05	9.71842e-05	0.0122426	0.0320753	0.0223696	0.0325516	0.0227399	0.0327637	0.0229519
M2>m1	0.00056336	0.00112671	0.0112378	0.0210684	0.0112378	0.011801	0.0213466	0.0414583	0.031738	0.0219097	0.0408954	0.0210684	0.0307909	0.0206113	0.0304399	0.0203993	0.030228
M2>m2	0.0526008	0.0520183	0.041888	0.0320753	0.041888	0.0413055	0.0317588	6.46255e-05	0.0213649	0.0311764	4.52427e-05	3.95994e-05	2.26884e-05	2.03663e-05	3.44176e-06	2.03188e-05	3.37142e-06
Assumed Origin	1	1	2	1	2	2	2	2	2	2	1	4	2	2	2	2	2
	2	2	3	2	3	3	3	3	3	3	2	5	3	3	3	3	3
	3	3	4	3	4	4	4	4	6	4	3		4		4		4
	4	4	5	6	5	5	6	5		6	4
	5	5	6		6	6
	6	6

## Sheet: 1,3-13C-Citrate
	173.009	154.999	147.03	130.999	129.019	111.009	103.04	101.024	87.0088	85.0295	67.0189	59.0139	57.0346	43.0189	41.0395	41.0033	39.024
M0>m0					0.00379855	0.00206223			0.00262263	0.002099	0.0028828	0.221299	0.020143			0.16133
M1>m0	0	0		0.00136463	0.00327661	0.00448744			0.00907096	0.00833988	0.00300832	0.0630903	0.00801281	0.00751844	0.00673537	0.0198819
M1>m1	0.054513	0.0429834	0.0448674	0.0368093	0.0479112	0.0436245	0.0271745	0.0251029	0.0438909	0.0431816	0.0450439		0.041961	0.0350935	0.0410907	0.0209963	0.0296379
M2>m0	0	0	0		0	0						0.36719	0.00930658			0.253238
M2>m1	0	0	0.483671	0.472224	0.47614	0.473049	0.990942	0.474719	0.943534	0.898971	0.476569	0.34842	0.937107	0.959894	0.956664	0.544554	0.980241
M2>m2	0.945487	0.957017	0.486418	0.490512	0.471406	0.478152		0.500178	0.0039443	0.048808	0.475421
	Standard deviation over three replicate injections
	173.009	154.999	147.03	130.999	129.019	111.009	103.04	101.024	87.0088	85.0295	67.0189	59.0139	57.0346	43.0189	41.0395	41.0033	39.024
M0>m0					0	0			0	0	0	0.269047	0			0.216288
M1>m0	0	0		0	0.00164454	0.000243698			0.000770784	0.000292253	0.000385557	0.012886	0.00238325	0.00130878	0	0.00286673
M1>m1	0.0090247	0.00589258	0.00751557	0.00268357	0.00467709	0.00163093	0	0.0116102	0.00417141	0.00260766	0.0032516		0.000909964	0.00636173	0.00875695	0.00113746	0.00121964
M2>m0	0	0	0		0	0						0.142191	0.000194128			0.0802602
M2>m1	0	0	0.0242753	0.028514	0.00276312	0.00300586	0.0156892	0.0407072	0.00250324	0.00339445	0.0106938	0.1146	0.00408917	0.00768378	0.0125216	0.135422	0.0171332
M2>m2	0.0090247	0.00589258	0.00717877	0.0266093	0.00399258	0.00384613		0.0311768	0.000761098	0.00361177	0.00503675
	Theoretical relative intensity distribution using assumed carbon origin
	173.009	154.999	147.023	130.999	129.019	111.009	103.04	101.024	87.0088	85.0295	67.0189	59.0092	57.0346	43.0189	41.0397	41.0033	39.024
M0>m0	9.40949e-05	9.40949e-05	9.40949e-05	9.40949e-05	9.40949e-05	9.40949e-05	9.40949e-05	9.40949e-05	9.40949e-05	9.40949e-05	9.40949e-05	9.40949e-05	9.40949e-05	9.40949e-05	9.40949e-05	9.40949e-05	9.40949e-05
M1>m0	5.74875e-08	1.14975e-07	0.00931552	2.15038e-06	0.00931552	0.00931558	0.00931656	0.00931658	0.00931762	0.00931661	2.25791e-06	0.018633	0.00931767	0.00931871	0.0093177	0.00931873	0.00931772
M1>m1	0.0186351	0.0186351	0.00931966	0.018633	0.00931966	0.00931961	0.00931863	0.00931861	0.00931757	0.00931857	0.0186329	2.15038e-06	0.00931752	0.00931648	0.00931748	0.00931646	0.00931746
M2>m0	1.93374e-07	3.86783e-07	1.33684e-05	4.00277e-07	1.33684e-05	1.92531e-05	0.000115722	0.000117865	0.000220774	0.000121607	9.82869e-07	0.92267	0.000226116	0.000329037	0.000229858	0.00033118	0.000232002
M2>m1	1.13852e-05	2.27703e-05	0.922659	0.000425828	0.922659	0.922659	0.922659	0.922659	0.922659	0.922659	0.000447118	0.000425828	0.922659	0.922659	0.922659	0.922659	0.922659
M2>m2	0.923085	0.923073	0.00042341	0.92267	0.00042341	0.000417523	0.000321023	0.000318879	0.000215959	0.000315136	0.922648	4.00277e-07	0.000210617	0.00010771	0.000206875	0.000105567	0.000204731
Assumed Origin	1	1	2	1	2	2	2	2	2	2	1	4	2	2	2	2	2
	2	2	3	2	3	3	3	3	3	3	2	5	3	3	3	3	3
	3	3	4	3	4	4	4	4	6	4	3		4		4		4
	4	4	5	6	5	5	6	5		6	4
	5	5	6		6	6
	6	6

## Sheet: 3-13C-Citrate
	173.009	154.999	147.03	130.999	129.019	111.009	103.04	101.024	87.0088	85.0295	67.0189	59.0139	57.0346	43.0189	41.0395	41.0033	39.024
M0>m0	0.016225	0.0112524	0.0222643	0.0130218	0.0164593	0.0154431	0.020187	0.00841951	0.0169447	0.0161002	0.0136953	0.055458	0.0144435	0.0149799	0.0129309	0.019456	0.006843
M1>m0	0	0										0.848408				0.509093
M1>m1	0.909668	0.938066	0.918565	0.909918	0.914031	0.909996	0.934708	0.943058	0.909798	0.909763	0.913047		0.908269	0.90107	0.920264	0.401543	0.927059
M2>m0	0	0	0		0	3.44648e-05			0.000399268	0.00251341		0.0686792	0.00457726	0.0217686		0.0243429
M2>m1	0	0	0.0126745	0.0271493	0.0142024	0.0173445	0.0233204	0.015445	0.0434447	0.0293932	0.0287387	0.0274545	0.0432564	0.0529779	0.0428794	0.0520503	0.0436139
M2>m2	0.074107	0.0544326	0.0623678	0.0499109	0.0553071	0.0571823	0.0544308	0.041032	0.02968	0.04223	0.0445192		0.0309797	0.0138058	0.0239255		0.0247655
	Standard deviation over three replicate injections
	173.009	154.999	147.03	130.999	129.019	111.009	103.04	101.024	87.0088	85.0295	67.0189	59.0139	57.0346	43.0189	41.0395	41.0033	39.024
M0>m0	0.00331834	0.005594	0.00371685	0.00372909	0.00295447	0.00186462	0.00352969	0.00332999	0.00274173	0.00122543	0.000563748	0.0202607	0.00272934	0.00123065	0.00491363	0.00906112	0.00111604
M1>m0	0	0										0.0347948				0.0208415
M1>m1	0.00698915	0.0371627	0.0408823	0.0132777	0.00974039	0.010781	0.0241898	0.00676961	0.00641146	0.00432452	0.0107334		0.0032294	0.0080379	0.0112207	0.0130869	0.0184743
M2>m0	0	0	0		0	5.96949e-05			0	0.0012297		0.0127416	0.0031048	0.0106808		0.00518283
M2>m1	0	0	0	0.00321892	0.00473245	0.0021995	0.0041929	0.00739032	0.00209934	0.000750047	0.00520986	0.00446123	0.00221459	0.00622047	0.0103629	0.0219626	0.01896
M2>m2	0.0100229	0.0306049	0.0240032	0.0130013	0.00648182	0.0068333	0.0270879	0.011108	0.00216782	0.00299937	0.00502446		0.00240824	0.00501109	0.00479285		0.00161058
	Theoretical relative intensity distribution using assumed carbon origin
	173.009	154.999	147.023	130.999	129.019	111.009	103.04	101.024	87.0088	85.0295	67.0189	59.0092	57.0346	43.0189	41.0397	41.0033	39.024
M0>m0	0.00930881	0.00930881	0.00930881	0.00930881	0.00930881	0.00930881	0.00930881	0.00930881	0.00930881	0.00930881	0.00930881	0.00930881	0.00930881	0.00930881	0.00930881	0.00930881	0.00930881
M1>m0	5.68724e-06	1.13745e-05	0.000113461	0.000212738	0.000113461	0.000119148	0.000215547	0.000217688	0.000320511	0.000221234	0.000223375	0.921895	0.000325462	0.000428284	0.000329008	0.000430426	0.000331149
M1>m1	0.922102	0.922096	0.921994	0.921895	0.921994	0.921989	0.921892	0.92189	0.921787	0.921886	0.921884	0.000212738	0.921782	0.921679	0.921779	0.921677	0.921777
M2>m0	1.91305e-05	3.82644e-05	5.75335e-05	3.95994e-05	5.75335e-05	7.67333e-05	7.7922e-05	7.79717e-05	8.03995e-05	9.71842e-05	9.72352e-05	0.0320753	0.000118829	0.000122447	0.000138083	0.000122546	0.000138158
M2>m1	0.00056336	0.00112671	0.0112378	0.0210684	0.0112378	0.011801	0.0213466	0.0215586	0.031738	0.0219097	0.0221217	0.0210684	0.0322281	0.0424051	0.0325791	0.042617	0.032791
M2>m2	0.0526008	0.0520183	0.041888	0.0320753	0.041888	0.0413055	0.0317588	0.0315467	0.0213649	0.0311764	0.0309644	3.95994e-05	0.0208364	0.0106557	0.0204661	0.0104437	0.0202541
Assumed Origin	1	1	2	1	2	2	2	2	2	2	1	4	2	2	2	2	2
	2	2	3	2	3	3	3	3	3	3	2	5	3	3	3	3	3
	3	3	4	3	4	4	4	4	6	4	3		4		4		4
	4	4	5	6	5	5	6	5		6	4
	5	5	6		6	6
	6	6

## Sheet: 1,2-13C-Citrate
	173.009	154.999	147.03	130.999	129.019	111.009	103.04	101.024	87.0088	85.0295	67.0189	59.0139	57.0346	43.0189	41.0395	41.0033	39.024
M0>m0	0.0026838				0.00308278	0.00228555			0.0023351	0.00221949	0.00215323	0.0527656	0.00216074
M1>m0	0	0		0.0192002	0.00329004	0.00495072			0.0283227	0.0077033	0.00280528	0.0509542	0.00761303	0.0190298	0.00573897	0.0155518	0.00776166
M1>m1	0.0433625	0.0377906	0.0394122	0.0195037	0.0417645	0.0405599	0.0379702	0.0291173	0.0217163	0.0405099	0.0390319	0.0144191	0.0399064	0.0154024	0.0359428	0.0294096	0.02099
M2>m0	0	0	0	0.464726	0	0			0.461396			0.499044		0.48197		0.266679
M2>m1	0	0	0.475541		0.467997	0.475265	0.96203	0.470525	0.483996	0.90348	0.472785		0.95032	0.483598	0.958318	0.68836	0.976423
M2>m2	0.954848	0.962209	0.485047	0.496571	0.483865	0.476939		0.500357	0.00334985	0.0460871	0.483224	0.39243
	Standard deviation over three replicate injections
	173.009	154.999	147.03	130.999	129.019	111.009	103.04	101.024	87.0088	85.0295	67.0189	59.0139	57.0346	43.0189	41.0395	41.0033	39.024
M0>m0	0.00170069				0.000572418	0.000293575			0.000524991	0.000425724	0.000574531	0.0485012	0.000992241
M1>m0	0	0		0.00758291	0.000184309	0.000352124			0.00205222	0.000502887	0.000569752	0.0150319	0.00243425	0.00383503	0.00161362	0.00920674	0
M1>m1	0.00576241	0.0120321	0.0177857	0.00505873	0.00472899	0.00187027	0.0135099	0.0108938	0.00145555	0.000893869	0.00633536	0	0.0023555	0.00642606	0.00190503	0.012657	0.00886291
M2>m0	0	0	0	0.00856793	0	0			0.000703016			0.0220143		0.0132033		0.023208
M2>m1	0	0	0.0132465		0.00252837	0.00212305	0.0135099	0.01974	0.000855106	0.00165648	0.0100046		0.00308234	0.013358	0.00283771	0.0150604	0.0132551
M2>m2	0.00423648	0.0120321	0.0140176	0.0106161	0.00186104	0.000454897		0.0305915	0.0003444	0.00193153	0.0147385	0.0412137
	Theoretical relative intensity distribution using assumed carbon origin
	173.009	154.999	147.023	130.999	129.019	111.009	103.04	101.024	87.0088	85.0295	67.0189	59.0092	57.0346	43.0189	41.0397	41.0033	39.024
M0>m0	9.40949e-05	9.40949e-05	9.40949e-05	9.40949e-05	9.40949e-05	9.40949e-05	9.40949e-05	9.40949e-05	9.40949e-05	9.40949e-05	9.40949e-05	9.40949e-05	9.40949e-05	9.40949e-05	9.40949e-05	9.40949e-05	9.40949e-05
M1>m0	5.74875e-08	1.14975e-07	0.00931552	2.15038e-06	0.00931552	0.00931558	0.00931656	0.00931658	0.00931762	0.00931661	2.25791e-06	0.018633	0.00931767	0.00931871	0.0093177	0.00931873	0.00931772
M1>m1	0.0186351	0.0186351	0.00931966	0.018633	0.00931966	0.00931961	0.00931863	0.00931861	0.00931757	0.00931857	0.0186329	2.15038e-06	0.00931752	0.00931648	0.00931748	0.00931646	0.00931746
M2>m0	1.93374e-07	3.86783e-07	1.33684e-05	4.00277e-07	1.33684e-05	1.92531e-05	0.000115722	0.000117865	0.000220774	0.000121607	9.82869e-07	0.92267	0.000226116	0.000329037	0.000229858	0.00033118	0.000232002
M2>m1	1.13852e-05	2.27703e-05	0.922659	0.000425828	0.922659	0.922659	0.922659	0.922659	0.922659	0.922659	0.000447118	0.000425828	0.922659	0.922659	0.922659	0.922659	0.922659
M2>m2	0.923085	0.923073	0.00042341	0.92267	0.00042341	0.000417523	0.000321023	0.000318879	0.000215959	0.000315136	0.922648	4.00277e-07	0.000210617	0.00010771	0.000206875	0.000105567	0.000204731
Assumed Origin	1	1	2	1	2	2	2	2	2	2	1	4	2	2	2	2	2
	2	2	3	2	3	3	3	3	3	3	2	5	3	3	3	3	3
	3	3	4	3	4	4	4	4	6	4	3		4		4		4
	4	4	5	6	5	5	6	5		6	4
	5	5	6		6	6
	6	6

## Sheet: 2-13C-Citrate
	173.009	154.999	147.03	130.999	129.019	111.009	103.04	101.024	87.0088	85.0295	67.0189	59.0139	57.0346	43.0189	41.0395	41.0033	39.024
M0>m0	0.0168854	0.0086915	0.0156463	0.0118773	0.0145973	0.0147816	0.00572041	0.00978513	0.0150417	0.0158115	0.00884567	0.0638492	0.0133661	0.0167185	0.0144235	0.0183466	0.0122742
M1>m0	0	0		0.450098					0.450284			0.453756		0.431608		0.419637
M1>m1	0.930504	0.94501	0.945657	0.481449	0.919136	0.915793	0.983836	0.950467	0.4674	0.912854	0.922324	0.437373	0.924382	0.481167	0.93253	0.506796	0.940174
M2>m0	0	0	0	0.00779925	0.000481325	7.69301e-05			0.0152184	0.00259565		0.0456957	0.00248199	0.0437458		0.0295845
M2>m1	0	0	0.0189271	0.0374046	0.017351	0.0168206	0.0180181	0.0274854	0.0395818	0.0332605	0.0282236	0.0309144	0.04454	0.0361675	0.0427042	0.0378665	0.0388352
M2>m2	0.0582389	0.0520931	0.0365097	0.0192905	0.0484346	0.0525283	0.0247536	0.0187855	0.0124732	0.0354787	0.0435552		0.0205129	0.00260942	0.019958		0.0168999
	Standard deviation over three replicate injections
	173.009	154.999	147.03	130.999	129.019	111.009	103.04	101.024	87.0088	85.0295	67.0189	59.0139	57.0346	43.0189	41.0395	41.0033	39.024
M0>m0	8.68848e-05	0	0	0	0.00106857	0.00161087	0	0	0.000796121	0.00118355	0.00616688	0.0357656	0.00165161	0	0	0	0
M1>m0	0	0		0.000793276					0.00603994			0.0535026		0.00490673		0.045992
M1>m1	0.018298	0.0274138	0.00964626	0.0158048	0.00772773	0.0100306	0.0153214	0.0241963	0.00314572	0.0054434	0.00812212	0.0295293	0.0175952	0.0138893	0.0165618	0.0507438	0.014594
M2>m0	0	0	0	0.000770935	0.00083368	9.25528e-05			0.0020225	0.00123268		0.024402	0.00139621	0.00401629		0.00552776
M2>m1	0	0	0.00736195	0.0218285	0.00495463	0.00120098	0	0.0103303	0.0013418	0.0027014	0.00179383	0.00781165	0.0075345	0.00412009	0.0124015	0.000778622	0.0118425
M2>m2	0.011348	0.0263397	0.011829	0.00492638	0.00576768	0.0077862	0	0.00855578	0.00107641	0.00177	0.00672037		0.0034521	0.000147758	0.00280894		0.0105174
	Theoretical relative intensity distribution using assumed carbon origin
	173.009	154.999	147.023	130.999	129.019	111.009	103.04	101.024	87.0088	85.0295	67.0189	59.0092	57.0346	43.0189	41.0397	41.0033	39.024
M0>m0	0.00930881	0.00930881	0.00930881	0.00930881	0.00930881	0.00930881	0.00930881	0.00930881	0.00930881	0.00930881	0.00930881	0.00930881	0.00930881	0.00930881	0.00930881	0.00930881	0.00930881
M1>m0	5.68724e-06	1.13745e-05	0.000113461	0.000212738	0.000113461	0.000119148	0.000215547	0.000217688	0.000320511	0.000221234	0.000223375	0.921895	0.000325462	0.000428284	0.000329008	0.000430426	0.000331149
M1>m1	0.922102	0.922096	0.921994	0.921895	0.921994	0.921989	0.921892	0.92189	0.921787	0.921886	0.921884	0.000212738	0.921782	0.921679	0.921779	0.921677	0.921777
M2>m0	1.91305e-05	3.82644e-05	5.75335e-05	3.95994e-05	5.75335e-05	7.67333e-05	7.7922e-05	7.79717e-05	8.03995e-05	9.71842e-05	9.72352e-05	0.0320753	0.000118829	0.000122447	0.000138083	0.000122546	0.000138158
M2>m1	0.00056336	0.00112671	0.0112378	0.0210684	0.0112378	0.011801	0.0213466	0.0215586	0.031738	0.0219097	0.0221217	0.0210684	0.0322281	0.0424051	0.0325791	0.042617	0.032791
M2>m2	0.0526008	0.0520183	0.041888	0.0320753	0.041888	0.0413055	0.0317588	0.0315467	0.0213649	0.0311764	0.0309644	3.95994e-05	0.0208364	0.0106557	0.0204661	0.0104437	0.0202541
Assumed Origin	1	1	2	1	2	2	2	2	2	2	1	4	2	2	2	2	2
	2	2	3	2	3	3	3	3	3	3	2	5	3	3	3	3	3
	3	3	4	3	4	4	4	4	6	4	3		4		4		4
	4	4	5	6	5	5	6	5		6	4
	5	5	6		6	6
	6	6

## Sheet: 1-13C-Citrate
	173.009	154.999	147.03	130.999	129.019	111.009	103.04	101.024	87.0088	85.0295	67.0189	59.0139	57.0346	43.0189	41.0395	41.0033	39.024
M0>m0	0.0605665	0.0614917		0.0515489	0.0532711	0.0570289		0.0770238	0.0602967	0.0620286	0.0609296	0.112085	0.063394	0.0600022	0.0605393	0.0584963	0.0513918
M1>m0	0	0	0.470861	0.439243	0.434143	0.432841	0.978386	0.449441	0.859575	0.817479	0.419217	0.477287	0.864924	0.856779	0.885866	0.64451	0.916496
M1>m1	0.869351	0.918377	0.449942	0.456795	0.446794	0.436386		0.432719	0.00673689	0.0463674	0.444126	0.329941				0.228999
M2>m0	0	0	0	0.0118843	0.000262872	0.00192106		0.00737659	0.0311339	0.017683	0.0082228	0.0568324	0.031129	0.0591597	0.0204838	0.0325156	0.0165952
M2>m1	0	0	0.0559202	0.0272444	0.0366421	0.0385918	0.0324205	0.0396519	0.043924	0.0542444	0.0433425	0.023855	0.040553	0.0240586	0.0331109	0.0354792	0.0326476
M2>m2	0.0700823	0.040629	0.0349155	0.0172451	0.0288873	0.0332312		0.0243793	0.000869289	0.00219755	0.0241622
	Standard deviation over three replicate injections
	173.009	154.999	147.03	130.999	129.019	111.009	103.04	101.024	87.0088	85.0295	67.0189	59.0139	57.0346	43.0189	41.0395	41.0033	39.024
M0>m0	0.00852179	0.0187151		0.00427077	0.0046755	0.00210982		0.0135381	0.00418125	0.00380828	0.00405654	0.0194572	0.00459336	0.0143772	0.0153307	0.00977969	0.00829444
M1>m0	0	0	0.0158349	0.0145626	0.00798921	0.00153965	0.0191903	0.0558361	0.0119648	0.00642606	0.0238057	0.0434939	0.0110634	0.00806591	0.0221111	0.0161834	0.0271835
M1>m1	0.00276156	0.0216743	0.0109805	0.0147139	0.00327243	0.00446603		0.0182914	0.00193106	0.000993125	0.016001	0.0760826				0.00973217
M2>m0	0	0	0	0.00322277	0.000455308	0.000289057		0	0.00241329	0.00143137	0.0017053	0.012864	0.00372346	0.014279	0.00776663	0.000257007	0.00615715
M2>m1	0	0	0.006088	0.00552344	0.00454547	0.00151338	0.0059841	0.00888791	0.0036162	0.000917132	0.0115206	0.00192671	0.00292714	0.00964099	0.0046845	0.00194806	0.00930793
M2>m2	0.00786745	0.016398	0.00193452	0.0061105	0.00371085	0.00284505		0.00357637	0.000420542	0.000296108	0.0029933
	Theoretical relative intensity distribution using assumed carbon origin
	173.009	154.999	147.023	130.999	129.019	111.009	103.04	101.024	87.0088	85.0295	67.0189	59.0092	57.0346	43.0189	41.0397	41.0033	39.024
M0>m0	0.00930881	0.00930881	0.00930881	0.00930881	0.00930881	0.00930881	0.00930881	0.00930881	0.00930881	0.00930881	0.00930881	0.00930881	0.00930881	0.00930881	0.00930881	0.00930881	0.00930881
M1>m0	5.68724e-06	1.13745e-05	0.921585	0.000212738	0.921585	0.92159	0.921687	0.921689	0.921792	0.921693	0.000223375	0.921895	0.921797	0.9219	0.9218	0.921902	0.921802
M1>m1	0.922102	0.922096	0.000522945	0.921895	0.000522945	0.000517257	0.000420859	0.000418717	0.000315894	0.000415171	0.921884	0.000212738	0.000310944	0.000208121	0.000307398	0.00020598	0.000305257
M2>m0	1.91305e-05	3.82644e-05	0.00132253	3.95994e-05	0.00132253	0.00190471	0.0114484	0.0116604	0.0218411	0.0120306	9.72352e-05	0.0320753	0.0223696	0.0325516	0.0227399	0.0327637	0.0229519
M2>m1	0.00056336	0.00112671	0.0517722	0.0210684	0.0517722	0.0512095	0.0416702	0.0414583	0.031281	0.0411073	0.0221217	0.0210684	0.0307909	0.0206113	0.0304399	0.0203993	0.030228
M2>m2	0.0526008	0.0520183	8.84816e-05	0.0320753	8.84816e-05	6.90351e-05	6.4722e-05	6.46255e-05	6.11129e-05	4.53378e-05	0.0309644	3.95994e-05	2.26884e-05	2.03663e-05	3.44176e-06	2.03188e-05	3.37142e-06
Assumed Origin	1	1	2	1	2	2	2	2	2	2	1	4	2	2	2	2	2
	2	2	3	2	3	3	3	3	3	3	2	5	3	3	3	3	3
	3	3	4	3	4	4	4	4	6	4	3		4		4		4
	4	4	5	6	5	5	6	5		6	4
	5	5	6		6	6
	6	6

## Sheet: 12C Citrate
	173.009	154.999	147.03	130.999	129.019	111.009	103.04	101.024	87.0088	85.0295	67.0189	59.0139	57.0346	43.0189	41.0395	41.0033	39.024
M0>m0	0.939249	0.977923	0.964956	0.940877	0.932144	0.925707	0.980259	0.977561	0.927409	0.925468	0.935797	0.875372	0.929966	0.926155	0.954646	0.947758	0.981222
M1>m0	0	0		0.0195381	0.0100932	0.00975897	0.0197961	0.0136394	0.0271782	0.0175268	0.0214838	0.0691634	0.0264899	0.0272865	0.0257841	0.0255923	0.0176651
M1>m1	0.0488371	0.0400616	0.0525664	0.034823	0.039861	0.0401113	0.0196313	0.0200189	0.0255936	0.0351209	0.0308149	0.00701684	0.0253929	0.0141832	0.0256067	0.0166345	0.0327048
M2>m0	0	0	0		0.00646052	0.00777191			0.00982307	0.01201	0.00975851	0.0531261	0.0134394	0.0323749	0.00767268	0.0211044	0.0059634
M2>m1	0	0				0.00247139			0.00359746	0.0044714	0.00221174		0.00478313
M2>m2	0.011914	0.0261699		0.0142872	0.0114407	0.0141799			0.00639829	0.0054025	0.00422619		0.0022849
	Standard deviation over three replicate injections
	173.009	154.999	147.03	130.999	129.019	111.009	103.04	101.024	87.0088	85.0295	67.0189	59.0139	57.0346	43.0189	41.0395	41.0033	39.024
M0>m0	0.00684086	0.0382387	0.0303994	0.0141793	0.00799961	0.00910766	0.0173399	0.019996	0.00541363	0.00444979	0.00912917	0.00833011	0.00696359	0.0213155	0.0240537	0.0166409	0.032524
M1>m0	0	0		0.00226099	0.00222325	0.000510616	0.00978624	0.00048772	0.00257553	0.00158623	0.0079193	0.00726242	0.00124926	0.00162122	0.00658747	0.0127434	0
M1>m1	0.00481061	0	0.00246969	0.00940493	0.00364371	0.00355026	0	0.00617759	0.00228998	0.00225243	0.00438748	0	0.00140417	0.00392017	0.00766982	0	0
M2>m0	0	0	0		0.00225486	0.000402996			0.000688729	0.00108156	0.0016703	0.0123293	0.00266974	0.0185367	0	0.00223708	0
M2>m1	0	0				0.000654558			0.000926124	0.00128698	0		0.00146062
M2>m2	0.00359071	0		0	0.000670728	0.0047463			0.000935156	0.0013099	0		0.000320093
	Theoretical relative intensity distribution using assumed carbon origin
	173.009	154.999	147.023	130.999	129.019	111.009	103.04	101.024	87.0088	85.0295	67.0189	59.0092	57.0346	43.0189	41.0397	41.0033	39.024
M0>m0	0.92092	0.92092	0.92092	0.92092	0.92092	0.92092	0.92092	0.92092	0.92092	0.92092	0.92092	0.92092	0.92092	0.92092	0.92092	0.92092	0.92092
M1>m0	0.000562638	0.00112528	0.0112247	0.0210461	0.0112247	0.0117873	0.0213241	0.0215359	0.0317082	0.0218867	0.0220985	0.0419135	0.0321979	0.0423702	0.0325487	0.042582	0.0327606
M1>m1	0.062397	0.0618343	0.0517349	0.0419135	0.0517349	0.0511723	0.0416355	0.0414237	0.0312514	0.0410729	0.0408611	0.0210461	0.0307617	0.0205894	0.0304109	0.0203776	0.030199
M2>m0	0.00189258	0.0037855	0.00569179	0.00391757	0.00569179	0.00759122	0.00770883	0.00771374	0.00795393	0.00961443	0.00961948	0.0102004	0.0117558	0.0121137	0.0136605	0.0121235	0.013668
M2>m1	3.81215e-05	7.55556e-05	0.000630573	0.000957864	0.000630573	0.000654979	0.000964077	0.000968701	0.00107602	0.000976143	0.000980508	0.000957864	0.00107551	0.000947288	0.00107483	0.000942229	0.00107429
M2>m2	0.0131451	0.0112148	0.00875349	0.0102004	0.00875349	0.00682965	0.00640294	0.0063934	0.0060459	0.00448527	0.00447586	0.00391757	0.00224456	0.00201483	0.000340493	0.00201013	0.000333535
Assumed Origin	1	1	2	1	2	2	2	2	2	2	1	4	2	2	2	2	2
	2	2	3	2	3	3	3	3	3	3	2	5	3	3	3	3	3
	3	3	4	3	4	4	4	4	6	4	3		4		4		4
	4	4	5	6	5	5	6	5		6	4
	5	5	6		6	6
	6	6

## Sheet: 1,6-13C-Citrate
	173.009	154.999	147.03	130.999	129.019	111.009	103.04	101.024	87.0088	85.0295	67.0189	59.0139	57.0346	43.0189	41.0395	41.0033	39.024
M0>m0	0.00540434	0.00976894			0.00358654	0.00306977			0.00267467	0.00249435	0.00351705	0.0564378	0.00283855
M1>m0	0	0		0.00475855	0.00339438	0.00473373	0.0270671	0.0451078	0.00931838	0.0125315	0.0389126	0.0732875	0.0496747	0.0362555	0.0380327	0.0403579	0.0270809
M1>m1	0.049333	0.0446484	0.0368341	0.0404033	0.0432635	0.0421063	0.0268464		0.0404547	0.038055	0.00504295		0.00169322			0.009513
M2>m0	0	0	0		0	0		0.478969	0.00231404	0.046191	0.47814	0.476985	0.942997	0.963745	0.961967	0.618198	0.972919
M2>m1	0	0	0.475336	0.46691	0.467863	0.475405	0.964058	0.475923	0.945791	0.900728	0.474387	0.393289	0.0117763			0.338273
M2>m2	0.948866	0.952095	0.487829	0.4911	0.484283	0.474685			0.00297107
	Standard deviation over three replicate injections
	173.009	154.999	147.03	130.999	129.019	111.009	103.04	101.024	87.0088	85.0295	67.0189	59.0139	57.0346	43.0189	41.0395	41.0033	39.024
M0>m0	0	0			0	0.000478228			0.00103554	0.000569535	0.00151369	0.0376835	0.000669703
M1>m0	0	0		0	0.000468748	0.00030212	0.0311223	0.0303459	0.000308319	0.00142053	0.00383689	0.0149213	0.00443019	0.00523058	0.0127779	0.0123874	0.00751677
M1>m1	0.00599347	0.00769368	0.0161006	0.00395961	0.00504345	0.00293907	0.00680508		0.00224041	0.00198071	0.000244592		0			0
M2>m0	0	0	0		0	0		0.0213538	0	0.00266954	0.00541061	0.0260964	0.0109686	0.00523058	0.0127779	0.00446201	0.00751677
M2>m1	0	0	0.0294027	0.00590035	0.00787146	0.00580992	0.0115989	0.00918984	0.00157176	0.0044609	0.00111517	0.0430424	0			0.0162941
M2>m2	0.00768234	0.00231732	0.0133547	0.0104201	0.0138936	0.00324805			0
	Theoretical relative intensity distribution using assumed carbon origin
	173.009	154.999	147.023	130.999	129.019	111.009	103.04	101.024	87.0088	85.0295	67.0189	59.0092	57.0346	43.0189	41.0397	41.0033	39.024
M0>m0	9.40949e-05	9.40949e-05	9.40949e-05	9.40949e-05	9.40949e-05	9.40949e-05	9.40949e-05	9.40949e-05	9.40949e-05	9.40949e-05	9.40949e-05	9.40949e-05	9.40949e-05	9.40949e-05	9.40949e-05	9.40949e-05	9.40949e-05
M1>m0	5.74875e-08	1.14975e-07	0.00931552	2.15038e-06	0.00931552	0.00931558	0.00931656	0.018631	0.00931762	0.00931661	0.00931663	0.018633	0.018632	0.0186331	0.0186321	0.0186331	0.0186321
M1>m1	0.0186351	0.0186351	0.00931966	0.018633	0.00931966	0.00931961	0.00931863	4.23246e-06	0.00931757	0.00931857	0.00931855	2.15038e-06	3.14307e-06	2.10372e-06	3.10723e-06	2.08207e-06	3.08558e-06
M2>m0	1.93374e-07	3.86783e-07	1.33684e-05	4.00277e-07	1.33684e-05	1.92531e-05	0.000115722	0.922258	0.000220774	0.000121607	0.00012375	0.92267	0.922474	0.922679	0.922481	0.922684	0.922485
M2>m1	1.13852e-05	2.27703e-05	0.922659	0.000425828	0.922659	0.922659	0.922659	0.000838034	0.922659	0.922659	0.922659	0.000425828	0.000622369	0.000416588	0.000615273	0.000412302	0.000610988
M2>m2	0.923085	0.923073	0.00042341	0.92267	0.00042341	0.000417523	0.000321023	6.53245e-07	0.000215959	0.000315136	0.000312993	4.00277e-07	2.29338e-07	2.05865e-07	3.47898e-08	2.05385e-07	3.40788e-08
Assumed Origin	1	1	2	1	2	2	2	2	2	2	1	4	2	2	2	2	2
	2	2	3	2	3	3	3	3	3	3	2	5	3	3	3	3	3
	3	3	4	3	4	4	4	4	6	4	3		4		4		4
	4	4	5	6	5	5	6	5		6	4
	5	5	6		6	6
	6	6

## Sheet: 12C-Isocitrate
	173.009	154.999	129.019	117.019	111.009	101.024	99.0088	85.0295	83.0139	73.0295	72.9931	67.0189	57.0346	41.0395
M0>m0	0.977233	0.953477	0.953319	0.951334	0.952489	0.957854	0.955598	0.949409	0.955668	0.948648	0.952374	0.953954	0.95633	0.952655
M1>m0	0.000406453	0.000840289	0.00747458	0.014494	0.00847936	0.0127888	0.0141547	0.01455	0.0131044	0.0222744	0.0275072	0.0135038	0.0183755	0.0188687
M1>m1	0.0434092	0.0432873	0.035174	0.0297481	0.0376993	0.0273415	0.0258968	0.0289175	0.0258147	0.0221978	0.0143077	0.0252557	0.0181507	0.0211361
M2>m0	0.000655488	0.00239591	0.00360411	0.00384735	0.00505389	0.0040323	0.00435083	0.00637169	0.00541289	0.00621699	0.00521849	0.00643378	0.00714409	0.00734052
M2>m1	0	0	0.000428622	0.000576401	0.000518262			0.000751444		0.000663351	0.000593117	0.000852739
M2>m2
	Standard deviation over three replicate injections
	173.009	154.999	129.019	117.019	111.009	101.024	99.0088	85.0295	83.0139	73.0295	72.9931	67.0189	57.0346	41.0395
M0>m0	0.0316211	0	0.00126477	0.00256677	0.00599779	0.00353743	0.000579565	0.000821791	0.00196183	7.24776e-05	0.000165359	0.000586225	0.000588224	0.00277802
M1>m0	8.54296e-07	0	0.000387123	0.0010656	0	0.000416196	4.49358e-05	0.000320452	0.000969192	0.000146516	0.000423604	0.000767532	0.000480614	0.00175038
M1>m1	0	0	0.000721295	0.00140004	2.3495e-05	0.000269966	0.000397915	0.000352728	0.000915447	0.000175324	0.000127335	0.00109386	0.000906894	0.000460904
M2>m0	0.000927	0	0.000193158	7.18633e-05	1.69201e-05	0	0.000136714	0.000102624	7.71865e-05	1.30708e-05	0.000391064	0.000340326	0.0010145	0.000566734
M2>m1	0	0	3.6809e-05	2.9261e-05	4.23914e-05			0.000251236		3.05981e-05	5.48378e-06	8.04239e-05
M2>m2
	Theoretical relative intensity distribution using assumed carbon origin
	173.009	154.999	129.019	117.019	111.009	101.024	99.0088	85.0295	83.0139	73.0295	72.9931	67.0189	57.0346	41.0397
M0>m0	0.92092	0.92092	0.92092	0.92092	0.92092	0.92092	0.92092	0.92092	0.92092	0.92092	0.92092	0.92092	0.92092	0.92092
M1>m0	0.000562638	0.00101936	0.0112247	0.0211851	0.0117873	0.0215359	0.0217477	0.0218867	0.0220985	0.0318471	0.0418804	0.0224493	0.0321979	0.0325487
M1>m1	0.062397	0.0619402	0.0517349	0.0417745	0.0511723	0.0414237	0.0412119	0.0410729	0.0408611	0.0311125	0.0210792	0.0405103	0.0307617	0.0304109
M2>m0	0.00189258	0.00378538	0.00569179	0.00581319	0.00759122	0.00771374	0.00771871	0.00961443	0.00961948	0.00985115	0.00830647	0.0115204	0.0117558	0.0136605
M2>m1	3.81215e-05	6.85611e-05	0.000630573	0.000960991	0.000654979	0.000968701	0.000973227	0.000976143	0.000980508	0.00107593	0.000958611	0.000987521	0.00107551	0.00107483
M2>m2	0.0131451	0.0112219	0.00875349	0.00830167	0.00682965	0.0063934	0.00638391	0.00448527	0.00447586	0.00414877	0.00581076	0.00256794	0.00224456	0.000340493
Assumed Origin	1	1	1	3	1	2	3	2	1	3	1	1	2	2
	2	2	2	4	2	3	4	3	2	4	2	2	3	3
	3	3	3	5	3	4	5	4	3	5		3	4	4
	4	4	4	6	4	5	6	6	4			4
	5	5	6		6
	6	6

## Sheet: 1-13C-Isocitrate
	173.009	154.999	129.019	117.019	111.009	101.024	99.0088	85.0295	83.0139	73.0295	72.9931	67.0189	57.0346	41.0395
M0>m0	0.0952532	0.0978147	0.0797161	0.0995831	0.0668207	0.110069	0.175267	0.0765279	0.107514	0.106751	0.120428	0.0657501	0.11137	0.109088
M1>m0	0	0	0.198019	0.858812	0.250426	0.781836	0.791118	0.748382	0.833881	0.838393		0.300619	0.878016	0.88119
M1>m1	0.853528	0.858542	0.674943		0.630653	0.0966807		0.118999	0.0666723		0.828805	0.612688
M2>m0	0	0	0	0.0097274	0.000648236		0.0292628	0.0110833		0.0252204	0.00866355		0.0156304
M2>m1	0	0	0.0217299	0.03512	0.0211383	0.0342433	0.0357919	0.0406546	0.042473	0.0296356	0.0385615	0.0238432	0.0162117	0.0291659
M2>m2	0.051219	0.0436432	0.0383885		0.030314			0.00435306			0.0139766	0.0151416
	Standard deviation over three replicate injections
	173.009	154.999	129.019	117.019	111.009	101.024	99.0088	85.0295	83.0139	73.0295	72.9931	67.0189	57.0346	41.0395
M0>m0	0.00440339	0.00412864	0.00382013	0.0128039	0.00925532	0.0355716	0.0206549	0.0134052	0.0124219	0.0219177	0.0183157	0.0165401	0.0336654	0.0181106
M1>m0	0	0	0.0220403	0.018683	0.0321898	0.032155	0.0377797	0.0281076	0.0158995	0.0172754		0.0434824	0.0153702	0.00129255
M1>m1	0.00402229	0.00574567	0.0440276		0.0222076	0.0422926		0.00981048	0.00372573		0.0144169	0.0348587
M2>m0	0	0	0	0.00341313	0.000564147		0	0.00303084		0.000935616	0		0
M2>m1	0	0	0.000415007	0.00322248	0.00212516	0	0.00507624	0.00337784	0	0.00497916	0.00425209	0.00589818	0	0
M2>m2	0.00182418	0.00986863	0.00539928		0.00343042			0.00107134			0.0109356	0
	Theoretical relative intensity distribution using assumed carbon origin
	173.009	154.999	129.019	117.019	111.009	101.024	99.0088	85.0295	83.0139	73.0295	72.9931	67.0189	57.0346	41.0397
M0>m0	0.00930881	0.00930881	0.00930881	0.00930881	0.00930881	0.00930881	0.00930881	0.00930881	0.00930881	0.00930881	0.00930881	0.00930881	0.00930881	0.00930881
M1>m0	5.68724e-06	1.03038e-05	0.000113461	0.921685	0.000119148	0.921689	0.921691	0.921693	0.000223375	0.921793	0.000423334	0.000226921	0.921797	0.9218
M1>m1	0.922102	0.922097	0.921994	0.000422263	0.921989	0.000418717	0.000416576	0.000415171	0.921884	0.00031449	0.921684	0.921881	0.000310944	0.000307398
M2>m0	1.91305e-05	3.82633e-05	5.75335e-05	0.0112901	7.67333e-05	0.0116604	0.0118724	0.0120306	9.72352e-05	0.0219994	8.39631e-05	0.00011645	0.0223696	0.0227399
M2>m1	0.00056336	0.00102066	0.0112378	0.0418092	0.011801	0.0414583	0.0412464	0.0411073	0.0221217	0.031142	0.0419152	0.0224727	0.0307909	0.0304399
M2>m2	0.0526008	0.0521243	0.041888	8.39146e-05	0.0413055	6.46255e-05	6.45296e-05	4.53378e-05	0.0309644	4.19364e-05	0.0111841	0.0305941	2.26884e-05	3.44176e-06
Assumed Origin	1	1	1	3	1	2	3	2	1	3	1	1	2	2
	2	2	2	4	2	3	4	3	2	4	2	2	3	3
	3	3	3	5	3	4	5	4	3	5		3	4	4
	4	4	4	6	4	5	6	6	4			4
	5	5	6		6
	6	6

[truncated: 16 more sheets: 2-13C-Isocitrate, 3-13C-Isocitrate, 6-13C-Isocitrate, 1,2-13C-Isocitrate, 1,3-13C-Isocitrate, 1,6-13C-Isocitrate, 12C-Aconitate, 1-13C-Aconitate, 2-13C-Aconitate, 3-13C-Aconitate, 6-13C-Aconitate, 1,2-13C-Aconitate, 1,3-13C-Aconitate, 1,6-13C-Aconitate, Hydroxy-18O-Citrate, Hydroxy-18O-Isocitrate]
